# Supplementary material for: MreB filaments align along greatest principal membrane curvature to orient cell wall synthesis
Source: eLife. 2018 Feb 22;7:e32471. doi: 10.7554/eLife.32471 (PMC5854468; doi:10.7554/eLife.32471)
Supplement: Figure 1—source data 1. — Figure 1E – Mean cell width, Standard Deviation (SD) and number of cells (n) analyzed at various xylose concentrations to create the graph in Figure 1E. [file elife-32471-fig1-data1.xlsx]

## Sheet: Fig-1B
MreB						Mbl
Bin Center	frequency		raw data (angles)			Bin Center	frequency		raw data (angles)
5	0.0384246		38.7227			0	0.00959368		80.3239
15	0.0451489		42.7152			10	0.0225734		75.1594
25	0.0393852		72.6584			20	0.0225734		86.2003
35	0.0422671		76.984			30	0.0208804		44.8631
45	0.0537944		77.2965			40	0.0174944		52.3815
55	0.0845341		28.7936			50	0.0389391		80.8713
65	0.144092		86.5387			60	0.0902935		76.6745
75	0.24976		62.9882			70	0.196388		69.0102
85	0.302594		62.249			80	0.356095		80.0193
			71.8294						67.2079
			69.9611						88.6489
			86.1684						77.3283
			59.1757						85.8696
			63.5153						63.4233
			71.3664						78.1097
			69.338						60.3947
			14.1062						77.1338
			61.965						30.7635
			86.0083						76.5119
			24.3696						62.1344
			70.8599						84.5803
			4.65629						86.001
			80.717						89.0783
			77.2826						73.6508
			64.5629						85.9497
			58.5395						24.4939
			68.6507						67.7365
			75.9448						81.724
			6.5801						67.9134
			79.8031						70.2796
			77.4826						86.2652
			72.5298						76.044
			23.174						69.6675
			84.4416						89.7259
			46.8686						77.4736
			68.48						58.7459
			61.7251						87.5192
			79.7886						13.0413
			87.0623						85.6717
			12.1808						84.9871
			58.5048						59.9719
			74.1598						81.9836
			89.9865						63.5812
			81.3993						17.2036
			88.8485						79.4428
			86.0364						83.9632
			28.1191						16.8747
			60.7316						84.766
			89.0729						87.4406
			43.3343						78.6977
			14.6802						75.4007
			62.4574						69.0862
			35.7365						78.8433
			79.3182						88.3556
			79.5379						68.0294
			71.862						76.6232
			80.9655						89.9034
			83.5857						88.1016
			77.1705						87.2417
			42.5691						68.2167
			78.569						74.9625
			57.5667						71.8059
			69.5282						7.00049
			59.0897						2.24539
			82.8626						81.0021
			40.9295						35.1982
			40.0153						87.3834
			83.0811						82.1933
			86.3754						74.6834
			66.443						86.6257
			66.9907						88.8509
			83.7115						74.982
			83.4552						77.5918
			82.7517						84.772
			73.1665						85.6187
			77.642						83.7457
			66.5819						67.2967
			80.7211						82.3037
			48.1338						56.11
			14.4069						74.4537
			78.0593						34.8268
			88.1351						85.3955
			56.9831						66.2168
			85.4217						88.6325
			82.932						75.9334
			61.0929						31.7772
			78.6716						76.8939
			70.1232						78.002
			77.4637						76.2715
			89.2039						83.089
			34.49						65.3403
			82.2863						79.2951
			79.4538						85.2937
			87.4256						77.2608
			78.7564						41.0886
			78.3186						65.5239
			79.8119						88.1458
			16.734						82.8878
			89.0868						85.0803
			66.6344						63.1662
			89.9605						75.3835
			70.9702						86.713
			55.2281						89.1978
			88.8543						71.1768
			86.2592						13.1515
			45.9061						84.011
			87.6466						77.7107
			64.2614						84.0995
			65.712						76.6112
			87.1918						77.7774
			71.0903						83.3978
			85.5907						84.4952
			55.0603						60.6363
			77.9561						73.8592
			45.4629						87.1144
			13.7042						84.6528
			78.8373						75.4961
			78.213						75.513
			79.2299						53.1966
			85.2581						65.3851
			7.1634						84.2035
			84.8324						85.2933
			85.2976						76.5851
			74.6911						64.6478
			9.78976						82.1909
			65.5988						78.6013
			86.8849						81.3551
			51.0821						6.70576
			79.0517						69.68
			74.9072						74.2513
			87.8257						66.6591
			87.8452						87.8608
			5.6387						72.396
			69.478						68.0841
			64.3743						88.8524
			86.779						76.3175
			9.5559						88.6115
			71.26						89.1277
			75.4401						80.587
			62.0455						30.227
			55.0274						64.015
			73.2033						84.1865
			83.2587						74.709
			66.294						46.3121
			53.6575						84.3551
			40.1617						80.9598
			78.9622						87.0524
			28.2775						81.0014
			69.7521						46.0514
			77.1439						73.3465
			87.3153						83.3121
			75.4805						37.8262
			72.0933						88.5795
			7.49478						86.788
			69.9668						84.8825
			45.9778						81.8351
			71.8476						67.5315
			53.2308						78.9224
			81.5146						61.9812
			77.7912						73.6298
			86.4401						82.0056
			82.4123						60.2626
			85.2859						79.6783
			82.7615						65.8357
			58.1036						78.8735
			6.3814						52.7534
			74.0269						14.3635
			87.9						84.5305
			10.4462						68.6306
			46.3851						84.3648
			60.152						88.7055
			64.5586						29.4224
			82.3518						76.2449
			75.3372						21.5444
			54.4019						73.8408
			30.5135						60.4732
			70.5731						86.4163
			77.0395						84.3608
			80.3775						77.4738
			73.7208						89.9852
			77.4428						86.884
			12.8843						83.282
			67.3195						71.3685
			58.1828						23.753
			65.79						70.14
			33.2802						3.97746
			65.3086						42.0044
			86.4864						36.2034
			82.8331						70.6171
			84.2956						86.9907
			81.2906						70.85
			23.222						76.3839
			74.7606						66.2998
			86.1565						67.3128
			64.3636						29.2007
			10.5435						89.9101
			75.9583						72.9692
			67.645						61.7414
			78.6314						85.5686
			83.9611						86.5662
			52.2553						71.2629
			71.6033						21.8116
			17.7857						26.768
			29.9693						89.1745
			76.9564						89.3018
			74.3684						86.7309
			77.3237						43.9657
			62.5433						59.8506
			14.0291						57.5384
			69.2778						87.424
			78.1874						71.7636
			44.3583						87.1177
			84.78						80.3921
			77.1331						62.5553
			17.3245						54.4448
			82.153						85.9381
			81.3042						55.8498
			79.3161						62.3493
			29.2919						83.1353
			62.4152						85.8015
			87.1798						58.1007
			68.5562						68.8812
			72.985						58.0312
			53.0354						85.8415
			57.6526						55.601
			86.9282						25.1455
			37.3212						63.0712
			72.978						89.5445
			17.6816						83.6352
			55.2632						82.5012
			30.7112						75.8286
			84.2508						75.0425
			84.9575						84.0892
			61.6798						88.2762
			10.8382						72.3276
			83.7097						64.4709
			76.7103						18.4917
			78.5598						87.4159
			64.9214						44.6284
			43.0465						48.8341
			73.4795						85.6978
			72.1387						81.8669
			69.6556						60.4649
			73.2296						89.0814
			82.0485						82.6461
			72.7713						86.115
			23.8677						76.2704
			79.411						53.6184
			75.9543						81.7463
			9.8051						76.0099
			56.3374						79.7845
			61.8728						81.1898
			69.4479						73.3514
			86.4473						76.4714
			84.937						57.5496
			71.7453						81.4177
			16.2953						63.2511
			61.5918						60.1033
			87.5425						83.1016
			14.9486						84.23
			81.6177						65.8859
			68.3114						69.7672
			88.4447						65.3155
			87.2335						82.2382
			71.0919						84.6799
			80.4166						7.05321
			89.7791						88.7991
			23.9959						66.5897
			60.0609						65.1246
			16.0957						80.6056
			86.3819						61.5712
			85.052						20.9155
			62.9494						82.1192
			87.3263						78.5158
			44.0469						89.3694
			88.2131						86.6951
			81.0464						59.198
			73.7214						80.153
			85.2502						81.9789
			76.9532						88.7489
			68.7929						77.7919
			67.1749						57.8724
			19.3689						81.4903
			89.3857						88.2241
			62.1806						55.2425
			56.8681						57.0688
			37.8797						77.8756
			86.4403						88.0794
			82.8065						58.8934
			84.7544						82.9501
			70.9835						58.1642
			86.5783						82.3103
			0.721309						72.4951
			11.8627						79.4299
			88.2851						67.9804
			86.165						55.0453
			86.1085						86.1224
			82.1727						74.5272
			83.403						73.9971
			21.7947						8.37768
			75.6343						72.9241
			9.1112						3.40339
			66.9776						71.6894
			8.614						73.8043
			59.7166						79.3829
			55.5728						56.1357
			69.8394						61.0299
			84.739						84.9898
			67.7248						35.8654
			21.6517						83.7338
			76.9802						67.6035
			16.0195						72.4768
			73.6652						63.8625
			56.5289						55.8366
			68.2483						81.7105
			74.133						89.5046
			70.7937						82.9625
			72.9922						81.4134
			70.1484						87.43
			88.6946						80.8255
			74.3244						68.7377
			85.4308						78.6228
			65.4279						82.247
			74.6788						84.3096
			69.9644						79.7925
			77.918						65.1335
			73.1151						75.5012
			59.2455						70.645
			76.6825						60.3594
			46.2457						88.5611
			82.4543						83.1868
			83.3512						82.3544
			61.6269						84.744
			40.1547						82.7555
			7.1147						87.0989
			86.8899						9.13161
			81.1271						3.5321
			70.9673						77.3363
			68.6958						89.2119
			34.0919						58.1899
			87.3246						66.8554
			61.3661						78.871
			66.3026						88.1033
			64.2206						86.5442
			83.638						76.8788
			87.3805						79.2704
			80.2974						84.4697
			85.2306						89.0014
			79.0708						56.6885
			83.3582						6.73649
			70.5476						53.5417
			51.7003						65.6582
			77.213						31.3471
			79.1868						13.2765
			38.7269						66.8207
			54.8399						81.6095
			85.2811						83.9129
			71.469						48.9341
			54.4473						75.446
			80.0959						59.9838
			89.4082						80.3514
			74.6973						68.7365
			89.818						21.2999
			51.2976						68.9262
			86.6344						80.8677
			53.3901						62.2081
			83.7198						60.9416
			89.0933						89.8436
			84.2447						5.51068
			75.3426						88.6753
			79.8095						80.4806
			67.8429						84.285
			56.7277						55.9038
			60.4855						59.8066
			87.7473						23.2313
			25.8857						45.7234
			86.1591						88.22
			62.8286						7.4908
			88.7304						51.3213
			78.2707						77.9467
			81.023						35.421
			64.6902						20.7685
			41.2383						83.8669
			82.1694						83.4259
			66.4432						76.6249
			50.3003						59.6299
			3.06769						85.1026
			53.8946						84.3075
			83.6644						27.975
			74.4501						69.4777
			88.003						60.6383
			58.7523						89.9222
			84.327						59.5383
			83.9486						84.8715
			75.7861						82.5529
			82.6897						85.4036
			72.8436						46.8456
			57.606						74.6904
			67.9208						82.4224
			77.7937						86.6374
			59.6435						72.6043
			79.9901						74.54
			68.4574						85.6139
			82.7395						89.6367
			1.3224						87.8962
			46.2715						78.5186
			73.3223						83.0654
			70.1278						25.223
			43.4047						71.9503
			79.4988						70.2056
			23.1243						59.3071
			49.5504						79.5319
			67.015						82.0534
			79.9212						75.6953
			16.1146						81.7625
			77.8436						81.6078
			67.6123						78.2919
			1.86241						89.7323
			80.4255						10.9942
			58.515						89.357
			73.9167						88.3583
			46.2326						82.7722
			0.4669						13.4018
			88.4565						85.0439
			83.8742						70.2802
			68.8105						80.0514
			80.56						17.8237
			73.0383						76.2011
			70.4923						88.7501
			74.3532						66.2353
			88.3784						89.2554
			57.9706						62.7968
			86.1081						81.2327
			72.5553						8.60526
			81.7195						79.8536
			56.5447						85.1438
			59.3455						80.9379
			73.3103						58.2654
			80.3384						75.5225
			67.3555						82.8279
			75.7469						77.3775
			69.7515						70.1374
			60.652						77.1844
			22.8413						64.8911
			70.5192						89.5545
			64.3812						83.9611
			69.0627						87.9801
			70.2244						83.0109
			30.594						85.9545
			67.6141						68.9966
			38.9717						88.2523
			86.9477						76.3897
			64.6705						83.0686
			80.2761						69.5562
			21.0267						86.2666
			74.3644						83.7599
			76.1319						70.5859
			85.5689						88.8456
			80.7027						87.3717
			79.8729						32.4436
			80.7034						82.8541
			20.5816						86.3887
			71.7961						66.5069
			55.8011						84.2361
			78.3357						89.4592
			64.2264						81.5871
			87.9479						87.2552
			16.2202						89.341
			54.1171						78.3213
			69.435						78.6664
			69.8429						56.3181
			26.2247						78.7242
			84.029						70.7979
			52.7586						86.5618
			80.3186						59.3773
			78.7146						61.8566
			54.0041						84.8547
			88.0983						84.3627
			75.8107						83.9743
			86.4093						85.7037
			24.6374						85.8337
			16.9252						83.6868
			6.31063						87.2967
			86.9507						87.837
			75.9297						66.6956
			88.3452						85.1148
			82.5627						6.82288
			14.9868						12.1578
			25.1174						68.8646
			31.3136						88.5709
			1.88451						89.5551
			59.2213						77.8589
			85.0886						20.8551
			77.7423						77.1105
			42.7623						85.9945
			55.0739						85.9514
			89.4374						46.9423
			83.1715						68.5118
			78.6299						87.5098
			84.6905						83.8809
			87.6278						81.1246
			68.3038						79.685
			51.9832						79.4584
			77.5253						89.7324
			72.6601						65.4512
			89.3531						88.1094
			78.8145						69.178
			89.8704						80.727
			81.1457						76.7565
			80.4479						84.7845
			73.535						83.8689
			87.1457						76.2147
			59.3103						47.9652
			36.6768						81.6866
			75.27						76.359
			56.6544						72.2664
			85.5577						81.2011
			70.1672						82.4606
			63.3876						84.5467
			2.76516						68.7272
			87.1715						89.8821
			87.0836						52.3573
			89.6547						68.1008
			86.9529						75.1284
			87.3275						84.9949
			81.3097						83.2168
			76.8855						82.1213
			89.0564						85.5992
			76.0731						89.3576
			83.803						47.6464
			72.1788						81.3854
			78.71						88.4725
			64.1093						43.1128
			68.4221						69.9803
			17.1581						83.8049
			16.3875						81.2276
			74.0455						88.564
			85.3115						78.8511
			72.3453						83.6813
			81.4303						73.4752
			56.945						73.3278
			78.6613						72.3257
			65.7338						73.5433
			81.466						69.2623
			50.1553						29.4768
			55.6919						73.5755
			36.1083						71.6608
			79.9617						76.5896
			79.7607						84.9819
			36.4719						86.559
			85.3863						85.9389
			16.8787						81.7088
			86.3184						83.6627
			35.642						79.6629
			73.2053						89.1095
			80.3581						88.619
			76.9034						84.185
			72.2137						89.4108
			81.9528						77.4534
			69.2318						86.5975
			85.0253						1.69129
			41.5265						45.2252
			83.5276						69.0803
			87.9222						70.7716
			36.7166						89.6457
			82.5919						81.9503
			50.294						89.6188
			73.2971						79.9912
			84.5712						65.9898
			20.2973						78.3286
			74.6875						64.9984
			85.0168						72.1451
			86.5292						84.762
			80.7897						81.4227
			15.5924						68.5287
			53.2523						79.0132
			73.8419						80.8277
			86.9459						74.7009
			83.4404						88.2901
			75.3768						68.5719
			68.2004						85.2041
			85.7006						84.1426
			73.2539						81.9249
			88.3654						83.5738
			24.751						81.6281
			49.6132						89.0351
			46.4499						73.5198
			86.9471						27.2984
			87.9062						51.8842
			77.8406						89.2348
			37.5517						86.3957
			27.3434						73.9388
			89.4816						85.2511
			62.3191						83.5626
			88.3103						45.3172
			65.0483						86.0977
			61.7986						67.574
			49.5747						72.3382
			82.3401						55.2159
			64.1554						84.3141
			77.6653						75.9933
			67.8366						89.9389
			2.61084						51.1928
			83.0922						89.1486
			47.2096						45.8806
			74.8756						89.2385
			89.2597						82.0475
			62.4212						80.6212
			68.0272						71.6441
			83.9347						85.0627
			77.1286						85.7664
			81.0288						87.8756
			75.1904						82.0885
			67.0831						81.0314
			86.8906						72.0838
			48.6223						82.137
			3.07223						89.8313
			85.7375						73.5143
			68.4516						68.2301
			40.4997						72.397
			82.4488						86.4136
			71.2673						72.3288
			82.9364						19.6838
			78.8119						85.194
			80.0979						77.0496
			83.9458						55.4514
			72.1876						61.2312
			61.3437						89.8891
			83.3085						79.5282
			83.4086						78.5284
			86.88						62.5645
			75.0706						77.8067
			74.7894						83.526
			64.8087						84.4093
			55.1282						85.5015
			46.7582						61.2383
			34.4883						67.3372
			71.8975						12.7881
			68.8192						73.9417
			81.9405						80.7677
			53.8747						86.3394
			66.0375						69.0182
			44.6333						75.479
			74.7922						83.5506
			69.2717						69.5274
			88.4869						74.399
			7.9865						89.119
			77.4967						79.4527
			85.0099						83.4475
			77.008						86.8096
			88.1428						82.4825
			89.9337						69.7664
			78.2948						84.0476
			77.3045						70.8182
			69.4808						77.11
			83.714						72.8872
			34.6799						78.1287
			66.6651						78.7266
			67.7734						82.1185
			44.5171						68.384
			85.9556						82.1212
			74.4312						87.2481
			10.8656						79.5608
			81.6875						72.0858
			61.4529						57.0191
			20.597						89.0033
			64.2506						81.0691
			77.1232						85.3157
			77.676						76.699
			58.7909						87.6394
			74.4431						86.2596
			70.182						86.1227
			59.3728						89.8283
			86.3051						88.919
			69.5716						56.873
			64.88						5.4913
			79.1865						74.1079
			76.9707						45.5684
			54.7642						89.717
			75.7359						71.3681
			89.1041						66.4134
			88.3209						75.2137
			89.9383						72.7512
			6.0921						77.49
			79.1446						80.6872
			77.5481						57.1798
			52.6156						65.0975
			73.1792						62.7024
			77.9137						69.7392
			89.8211						53.3624
			83.9287						58.7003
			53.7629						60.1847
			54.6775						83.8263
			51.7885						65.655
			81.0049						73.98
			35.8372						84.0572
			78.5675						83.0447
			17.7487						56.2089
			77.3926						48.9841
			27.7335						51.5003
			87.4304						81.5673
			82.2673						63.5494
			41.2177						86.5902
			83.0843						64.4502
			75.4674						77.5421
			84.1456						56.5322
			77.8518						61.6492
			86.1254						76.7225
			82.2968						41.3788
			32.4019						81.6183
			73.2648						82.0241
			57.901						78.815
			71.4648						13.8925
			63.1349						87.7306
			58.0024						89.2234
			60.5895						80.3363
			82.8754						60.6959
			69.7542						81.9576
			42.9518						84.8229
			43.902						89.324
			85.8704						66.5427
			62.5249						87.7288
			75.3095						84.2018
			67.944						85.0964
			80.3621						66.2242
			73.9286						73.401
			55.7251						87.6999
			85.7988						89.0122
			80.5659						74.2316
			71.4789						82.3686
			66.0687						67.2024
			80.5276						80.2268
			14.9151						80.1122
			80.3645						75.6228
			58.6001						70.3404
			76.1929						88.0373
			49.7417						71.7992
			88.6649						85.8075
			59.1684						88.5149
			72.2683						82.7253
			79.426						1.46373
			63.3486						87.5453
			67.3188						84.0686
			11.1758						26.8997
			58.4453						24.5839
			47.3105						4.92042
			86.2814						71.9039
			81.4172						61.4052
			60.2985						79.8198
			68.0045						74.2721
			84.2719						67.6922
			57.9098						45.6536
			30.6441						72.4672
			89.134						89.0492
			41.5813						14.2234
			72.7563						29.5793
			75.5152						72.3474
			81.6447						74.4367
			39.0065						6.777
			86.8697						87.4623
			80.5741						45.2055
			89.761						17.9574
			87.708						23.0082
			27.5877						86.1446
			63.8934						83.1984
			73.3976						49.2775
			72.0441						83.5172
			73.1199						43.8863
			89.9915						50.2859
			61.4847						57.5185
			79.8345						76.2104
			76.4444						87.8666
			73.1688						89.5152
			84.6268						35.8636
			86.0293						63.3206
			87.485						85.2089
			80.248						86.2102
			85.5466						70.5705
			89.2496						71.2272
			59.112						67.0992
			74.2923						55.2828
			62.563						71.163
			77.062						78.6222
			74.8176						69.8249
			89.4737						78.8446
			85.4699						75.2595
			19.7765						86.6862
			78.8075						84.3408
			78.9212						16.6055
			77.7629						85.2604
			83.455						2.91093
			58.5582						75.1347
			84.143						52.0171
			87.9906						68.4143
			88.6417						89.7031
			85.1614						48.4267
			63.594						51.2215
			89.8063						84.291
			26.5603						81.3909
			45.3018						83.0784
			89.7613						71.5367
			85.3279						70.9438
			83.8021						89.6965
			86.4694						9.92449
			77.6145						67.9411
			67.952						71.3337
			85.9245						78.1689
			77.2166						68.5956
			87.4493						67.3796
			78.4641						72.5595
			9.3088						86.0339
			40.5158						89.0059
			86.2634						84.0524
			65.8706						84.1162
			88.5692						70.1926
			33.4904						67.9508
			84.3237						74.6096
			82.0667						81.9492
			56.5199						11.6844
			66.6097						77.572
			2.5576						5.86953
			37.4442						70.7053
			68.4139						85.7193
			26.3857						20.4603
			14.0322						41.9998
			71.5425						76.7746
			84.905						29.0914
			89.8245						83.9549
			34.6982						83.317
			85.2729						84.5771
			88.4341						25.6744
			68.4522						69.0691
			71.8685						80.8084
			35.5805						77.6477
			75.4491						28.8566
			81.9555						78.8802
			87.023						85.863
			46.075						70.2538
			10.7631						75.4191
			87.6155						81.2036
			89.7055						89.3387
			81.0139						64.551
			44.4164						65.0385
			72.0855						78.3428
			89.972						80.7191
			87.1252						77.3984
			30.3597						4.40427
			82.7512						2.97446
			73.4753						69.0968
			47.7163						4.91475
			87.3954						87.8781
			79.1743						73.3213
			8.81139						75.3034
			81.4381						83.2636
			31.1169						82.0321
			67.8028						82.8034
			86.5341						46.2804
			65.6166						80.1778
			84.3455						57.1645
			30.2174						78.5004
			80.0253						69.8882
			75.0804						38.2941
			86.3685						66.7989
			78.4867						78.9353
			62.5566						89.3172
			79.0121						67.5022
			66.7337						29.7304
			74.2238						77.673
			88.157						86.7644
			44.6155						52.2858
			32.2367						31.0614
			8.2729						75.4934
			42.01						85.0376
			29.1286						83.7149
			82.0865						81.5275
			50.3332						81.0751
			18.4043						55.1193
			89.6326						57.1314
			86.8146						72.3476
			79.7884						69.3041
			77.73						77.7028
			67.2724						62.7964
			73.8298						71.1595
			76.3309						78.1883
			88.0868						80.1589
			70.8366						89.0838
			78.9617						86.7774
			33.9459						63.8319
			79.6174						71.8658
			79.1176						86.6702
			66.1736						53.6156
			58.2746						89.1821
			83.9811						84.4051
			74.1844						87.0479
			50.3905						89.742
			68.2454						76.5539
			16.9893						76.335
			30.2041						82.182
			80.8518						74.2718
			69.0757						80.258
			84.954						80.8161
			86.4486						85.0039
			52.138						86.9632
			82.8998						82.1188
			77.8963						63.7735
			78.3201						70.8938
			78.6313						74.0787
			88.5127						70.5392
			19.1642						82.2561
			60.1234						81.9542
			81.6905						78.816
			69.0794						83.8847
			18.3775						88.0152
			8.7727						88.8036
			86.3613						63.0208
			66.3508						60.647
			86.8631						89.7749
			81.7752						81.0304
			81.8298						82.9185
			54.5563						86.4685
			89.2525						73.3084
			20.4978						80.8202
			21.9181						66.5138
			85.8446						1.68906
			15.6547						86.0217
			18.7416						75.4004
			86.2022						68.139
			52.8289						68.6835
			39.4123						68.1184
			76.8281						45.9033
			22.5125						45.5618
			10.9941						89.1115
			82.2022						81.7952
			14.2086						15.5938
			1.4753						78.7947
			88.7738						19.9568
			2.9755						52.3636
			38.2353						84.718
			28.7241						71.6647
			79.7231						76.9041
			12.9702						70.1721
			77.3894						87.9474
			28.4208						77.5272
			67.415						84.3152
			61.4907						88.7386
			86.424						85.798
			72.0241						58.2105
			60.029						84.9531
			48.5011						82.3149
			6.4783						68.6955
			72.7941						89.5671
			36.3309						66.7104
			60.6884						63.7537
			78.2415						83.9772
			81.9366						51.0151
			81.5237						69.3104
			71.5008						87.0544
			75.9428						64.1051
			86.7899						83.4452
			79.1511						70.6706
			9.71523						74.0878
			28.2872						78.839
			79.5942						72.279
			80.0942						81.5912
			37.2246						29.8175
			68.6644						74.1553
			78.9821						80.3617
			71.1784						89.5086
			58.4151						76.1147
			51.6547						71.3602
			89.3961						83.2866
			65.7137						53.5736
			27.6252						60.3271
			43.7053						82.8647
			79.1787						75.2736
			76.1395						76.5661
			59.7329						84.6627
			46.6652						75.0968
			65.9097						66.8249
			70.8587						81.656
			79.7103						53.7314
			33.7798						88.1882
			86.8132						88.7664
			45.1777						69.788
			82.9701						83.1981
			83.8395						68.9733
			75.3054						87.0247
			74.8337						88.2717
			86.7489						43.6462
			79.9873						40.2972
			58.8506						89.569
			6.9715						85.4082
			73.3966						88.8227
			78.7585						83.1321
			89.2425						11.6319
			79.0683						62.4559
			70.305						86.0843
			61.3595						79.3252
			68.4788						70.9285
			73.0854						87.6973
			70.2803						48.2145
			17.0948						76.4226
			34.7978						75.8449
			80.2818						83.2105
			71.1174						78.986
			52.135						86.6593
			9.0885						76.0073
			73.7408						83.6345
			64.5185						86.7101
			50.3602						89.9515
			59.2255						86.5252
			30.2965						84.2608
			88.957						38.0832
			46.8501						60.9787
			40.9488						88.2592
			83.2504						87.7808
			70.1529						87.9234
			41.4906						87.3978
			31.6124						74.6499
			58.2804						81.9353
			23.2462						77.8731
			48.4453						85.8077
			49.6186						83.3805
			10.7088						68.6031
			50.6545						85.0128
			20.1452						16.9084
			15.9362						77.1097
			21.7084						55.2771
			5.96396						85.0948
			72.0708						82.9392
			2.18386						69.6089
			25.3251						87.7967
			45.2022						86.5867
			39.8717						79.226
			89.3481						87.2
			25.9527						46.4202
			2.0276						78.102
			78.8668						50.2721
			7.8854						60.8119
			2.3931						60.7658
			62.3145						74.0666
									82.5502
									76.8488
									65.6086
									82.9893
									76.9885
									89.0599
									83.5636
									81.3781
									33.4937
									70.4853
									79.3382
									89.4139
									65.5481
									15.9987
									32.0203
									80.2117
									37.6782
									82.0113
									17.8375
									49.0904
									87.1031
									21.6184
									84.5679
									59.5757
									80.0409
									72.4578
									80.6889
									17.5608
									85.8176
									88.1042
									75.516
									56.3102
									87.591
									79.798
									83.2704
									89.4939
									67.3596
									25.7217
									0.855512
									86.1648
									41.0552
									81.2222
									82.9927
									89.2619
									46.0321
									85.1657
									73.0679
									62.5601
									81.7522
									81.3775
									69.3185
									86.2458
									81.6245
									60.3793
									80.7304
									89.1272
									80.4829
									76.506
									82.5854
									70.7024
									83.4246
									77.2929
									77.6259
									82.377
									77.5067
									71.2624
									80.6944
									61.9939
									64.2924
									79.9196
									85.6922
									88.7136
									77.8783
									80.4791
									87.0297
									68.3207
									83.853
									83.8908
									80.7184
									86.8544
									81.7892
									84.2435
									85.9277
									67.4166
									88.3344
									85.5121
									81.9667
									84.783
									74.9189
									86.6667
									84.6496
									9.71545
									86.7573
									84.0551
									86.5637
									81.0653
									82.7426
									63.4317
									82.795
									79.2157
									83.3723
									82.0701
									88.6086
									75.8044
									82.1871
									83.0494
									79.7399
									69.2626
									14.7403
									81.0444
									83.1851
									84.1121
									87.1668
									80.9542
									88.9684
									87.9858
									9.3739
									83.105
									83.7292
									73.156
									88.8425
									87.9862
									84.868
									79.7977
									72.3817
									73.2885
									87.235
									66.9887
									61.9396
									82.7178
									84.7795
									89.3122
									69.2514
									89.7892
									58.7386
									80.6042
									85.2374
									74.9212
									84.4192
									71.9831
									71.1858
									49.2437
									86.5846
									73.752
									88.5258
									89.1978
									73.1344
									87.8181
									89.5042
									68.9597
									87.2721
									84.8235
									71.5947
									88.4565
									87.5777
									63.3787
									21.3592
									83.8924
									49.3088
									89.7623
									82.7663
									75.7067
									21.9825
									61.3471
									89.7237
									86.8712
									80.8905
									49.1697
									86.0188
									71.8149
									53.2467
									82.4853
									81.7094
									4.0253
									46.9859
									70.0052
									84.8826
									67.6627
									62.5252
									31.2935
									65.1771
									66.4561
									77.5517
									62.9319
									75.1609
									51.4979
									88.8451
									72.2685
									70.431
									61.0394
									16.5543
									80.3044
									62.6211
									47.9663
									77.8986
									77.531
									69.3642
									74.7726
									55.051
									26.2281
									87.9904
									85.7414
									79.69
									79.9943
									74.4616
									0.325835
									86.084
									78.1245
									87.562
									79.0272
									63.9966
									72.0115
									75.0127
									74.5963
									85.1089
									66.9737
									62.491
									50.4734
									77.0243
									67.3819
									88.1336
									55.5458
									58.5284
									73.3894
									80.46
									73.2652
									74.4503
									76.9093
									83.9571
									87.2887
									84.1936
									89.6062
									74.0948
									69.4232
									77.9559
									83.8565
									73.2315
									53.5953
									84.5734
									66.6313
									71.6317
									82.9747
									63.7556
									84.7731
									44.3459
									79.2079
									77.2256
									84.8471
									65.4984
									87.4317
									60.908
									60.3511
									88.8377
									84.496
									88.2934
									87.3239
									78.242
									59.1408
									77.5579
									82.3976
									73.9756
									66.3875
									86.6369
									82.3852
									75.0519
									76.1102
									81.9935
									83.6443
									89.2116
									52.9948
									61.2282
									87.9159
									70.1763
									24.7763
									87.2076
									60.0808
									84.0178
									87.6635
									87.1212
									89.1407
									89.6122
									72.0611
									8.75619
									81.7765
									79.4208
									77.4668
									21.0608
									75.2046
									80.0685
									78.5468
									83.2549
									88.4476
									85.7094
									81.3619
									78.1117
									87.9688
									72.788
									67.4486
									83.3041
									71.4998
									71.2456
									76.1436
									81.9581
									66.732
									76.4166
									5.27247
									76.4565
									82.4817
									73.6448
									66.1982
									82.2416
									46.5148
									84.0334
									74.3605
									78.2693
									75.01
									74.7169
									35.2939
									85.5385
									81.1241
									7.65891
									81.0699
									74.1963
									76.0686
									66.0611
									75.7247
									87.204
									50.5762
									69.2924
									66.7456
									73.8891
									77.0994
									81.2909
									85.8983
									83.7045
									79.4266
									77.8097
									85.9701
									80.2805
									85.0466
									89.325
									76.7333
									82.1718
									60.6317
									80.5146
									79.0502
									56.4673
									43.8208
									19.0513
									86.5969
									74.8083
									73.9995
									89.0128
									88.1106
									20.231
									71.2277
									83.6459
									78.4972
									83.8385
									48.4228
									81.4256
									86.5077
									80.9393
									72.8572
									88.6207
									88.9628
									74.5675
									28.9743
									85.1733
									66.3592
									88.8253
									85.5386
									86.442
									73.4982
									65.661
									79.0539
									78.9773
									6.33648
									61.8094
									87.1289
									88.5823
									87.4133
									76.1802
									83.6008
									80.0569
									84.2697
									81.1565
									89.8118
									19.8002
									84.067
									82.287
									74.1661
									73.7043
									73.3149
									82.0263
									68.1086
									76.3253
									88.2489
									67.6929
									85.8112
									78.1244
									74.1712
									84.2414
									87.3619
									80.8431
									87.7395
									56.6608
									82.0762
									86.6984
									71.8217
									69.4504
									82.5113
									46.8041
									86.8695
									82.9294
									84.2557
									69.2858
									75.8969
									76.7584
									82.5767
									83.3051
									66.6788
									89.683
									87.8607
									84.1694
									79.5737
									81.4467
									43.144
									87.0785
									67.2214
									87.9044
									64.5636
									88.7674
									88.8651
									86.9412
									3.74495
									76.6315
									81.1786
									73.9582
									83.9998
									78.0563
									87.4027
									87.028
									64.7814
									69.0458
									83.1583
									85.8089
									74.9471
									36.1318
									77.7051
									85.9179
									54.2813
									58.9406
									72.1955
									82.1489
									8.09243
									2.49425
									88.2935
									89.924
									82.2765
									66.1735
									73.7529
									85.9962
									61.103
									80.4809
									85.4058
									81.7367
									76.9801
									86.5434
									60.9602
									60.6666
									86.228
									9.14863
									79.9455
									88.0518
									80.4612
									38.5063
									19.2127
									74.6988
									63.0186
									89.1463
									82.1825
									78.7277
									73.6168
									89.6635
									72.82
									86.4188
									28.8366
									84.7743
									60.8554
									68.88
									71.0274
									71.513
									86.8522
									73.3403
									73.8107
									44.2302
									80.7983
									73.4783
									86.6322
									73.508
									66.1501
									72.5924
									84.4708
									82.8333
									86.3126
									84.385
									89.1965
									79.4916
									87.8796
									85.9531
									88.9804
									60.8456
									57.1104
									42.8925
									77.6584
									87.8856
									87.9025
									86.8333
									85.567
									86.3836
									79.8381
									69.9302
									67.1924
									80.0751
									87.554
									61.1446
									80.9872
									70.5188
									83.2341
									83.2643
									74.0935
									84.0974
									82.2781
									77.1276
									87.8765
									77.0679
									73.0519
									88.198
									84.8063
									82.6189
									36.0089
									73.7219
									65.2242
									19.3691
									52.0479
									64.1823
									66.7541
									47.0532
									46.7876
									80.433
									83.0723
									76.7328
									67.3368
									28.2346
									10.8555
									79.1058
									86.6917
									85.3334
									32.2
									83.4988
									79.9411
									82.1595
									81.4557
									87.0153
									79.5647
									79.8849
									73.5825
									89.1003
									69.8015
									71.034
									88.8757
									75.345
									77.4868
									86.5974
									76.6033
									75.2252
									79.5705
									88.6476
									63.3802
									70.2814
									88.843
									87.3259
									87.7654
									63.7955
									85.7139
									80.9331
									50.4069
									80.2066
									46.0526
									63.9075
									68.6425
									57.5693
									77.4378
									79.512
									84.878
									85.164
									68.8765
									77.2028
									21.3809
									42.5456
									81.2744
									86.4457
									87.3703
									89.2728
									71.3813
									65.9457
									63.2426
									69.7481
									72.1548
									80.1647
									72.7548
									73.6875
									81.3761
									62.4454
									74.4615
									75.6511
									64.982
									8.47306
									82.0279
									63.9869
									80.8278
									77.7093
									29.5415
									24.8897
									81.7937
									78.2035
									81.7225
									79.6998
									80.092
									55.2289
									13.0217
									81.431
									63.7078
									79.808
									79.0927
									78.4635
									69.0818
									75.1591
									66.4533
									81.7708
									78.6519
									87.6848
									89.8794
									68.3941
									80.5649
									77.4454
									88.6948
									85.0504
									77.7271
									74.7572
									81.1405
									79.9983
									83.8203
									76.5113
									74.846
									74.8016
									68.8289
									73.2148
									84.069
									89.8289
									83.8232
									82.4099
									61.0684
									88.4726
									56.514
									83.1487
									80.9934
									28.1949
									74.6784
									89.6153
									83.083
									58.7937
									88.7635
									82.7588
									86.3346
									65.8266
									71.3524
									89.8707
									86.8353
									85.7876
									82.1125
									72.9469
									74.8068
									74.6364
									70.763
									74.3445
									89.3351
									45.2096
									83.9623
									58.6388
									79.7422
									87.0249
									77.4921
									82.9827
									87.3613
									78.5858
									89.7048
									27.1983
									68.7599
									79.3122
									34.2646
									81.068
									88.9065
									85.7758
									89.4626
									63.9556
									55.0067
									52.9111
									69.6256
									67.1095
									81.4376
									59.6814
									58.6699
									5.69976
									27.0232
									22.9337
									69.5727
									86.4722
									79.4625
									85.3934
									84.6626
									58.6699
									5.69976
									27.0232
									22.9337
									69.5727
									86.4722
									79.4625
									85.3934
									84.6626

## Sheet: Fig-1E
width (um)	SD	n
1.09319	0.071586	119
1.1648	0.112371	489
1.30719	0.154861	228
1.59603	0.250114	175
1.79274	0.199403	104
1.80738	0.303812	56
1.96281	0.209892	33
