# Supplementary material for: MreB filaments align along greatest principal membrane curvature to orient cell wall synthesis
Source: eLife. 2018 Feb 22;7:e32471. doi: 10.7554/eLife.32471 (PMC5854468; doi:10.7554/eLife.32471)
Supplement: Figure 1—source data 2. — Figure 1—figure supplement 1B-right – Tangential correlation along the cell contours at various xylose and magnesium concentrations. This data was used to calculate the correlation curves in Figure 1—figure supplement 1B. [file elife-32471-fig1-data2.xlsx]

## Sheet: Fig-S1B-left
	0 mM Mg2+			10 mM Mg2+			20 mM Mg2+
xylose (mM)	width (um)	SD	N	width (um)	SD	N	width (um)	SD	N
30	1.35258	0.208033	191	1.0697	0.0807	199	1.09319	0.071586	119
20	1.65996	0.356958	87	1.21672	0.137016	324	1.1648	0.112371	489
15	1.81837	0.401839	53	1.4974	0.229122	102	1.30719	0.154861	228
12	1.91571	0.363295	12	1.58313	0.238279	119	1.59603	0.250114	175
10							1.79274	0.199403	104
8				1.97321	0.3764	12	1.80738	0.303812	56
6							1.96281	0.209892	33

## Sheet: Fig-S1B-right
distance (um)	20 mM Mg2+					10 mM Mg2+			0 mM Mg2+
	0	8	20			8	20		8	20	mM xylose
0	1	1	1			1	1		1	1
0.06	0.9915	0.9922	0.9971			0.9879	0.9919		0.9915	0.9954
0.12	0.9748	0.9785	0.9901			0.9675	0.975		0.9753	0.9847
0.18	0.9541	0.963	0.9811			0.9445	0.9569		0.9555	0.9706
0.24	0.9322	0.9465	0.9709			0.9217	0.94		0.9351	0.9548
0.3	0.9106	0.9302	0.9602			0.9002	0.924		0.9153	0.9381
0.36	0.89	0.9141	0.9491			0.8798	0.9084		0.8963	0.9208
0.42	0.8706	0.8983	0.938			0.86	0.8928		0.8783	0.903
0.48	0.8521	0.8823	0.9268			0.8408	0.8775		0.8611	0.8848
0.54	0.8345	0.8658	0.9159			0.8219	0.8627		0.8446	0.8664
0.6	0.8174	0.8495	0.905			0.8034	0.8482		0.8285	0.8479
0.66	0.8007	0.8334	0.8943			0.7848	0.8341		0.8125	0.8292
0.72	0.7842	0.8174	0.8835			0.766	0.8204		0.7962	0.8104
0.78	0.7678	0.8015	0.8728			0.747	0.8065		0.7796	0.7915
0.84	0.7514	0.7856	0.8621			0.7277	0.7924		0.7628	0.7727
0.9	0.735	0.7697	0.8514			0.708	0.7778		0.7459	0.7542
0.96	0.7183	0.7535	0.8408			0.688	0.7629		0.7289	0.736
1.02	0.7015	0.737	0.8302			0.6678	0.7475		0.7122	0.718
1.08	0.6845	0.7205	0.8198			0.6474	0.732		0.6954	0.7001
1.14	0.6673	0.7037	0.8093			0.6271	0.7164		0.6785	0.6825
1.2	0.6497	0.6865	0.7989			0.6067	0.7012		0.6613	0.6648
1.26	0.6313	0.6696	0.7885			0.5857	0.6859		0.6436	0.6471
1.32	0.6124	0.6527	0.778			0.5639	0.6703		0.6254	0.6291
1.38	0.593	0.6352	0.7675			0.5414	0.6546		0.6067	0.6111
1.44	0.5733	0.6169	0.757			0.5185	0.6392		0.5874	0.593
1.5	0.5533	0.5984	0.7464			0.4954	0.6243		0.5678	0.5751
1.56	0.533	0.5798	0.7357			0.4723	0.6096		0.5481	0.5576
1.62	0.5123	0.561	0.725			0.4491	0.5952		0.5285	0.5401
1.68	0.491	0.5426	0.7143			0.4259	0.581		0.5088	0.5227
1.74	0.4696	0.5248	0.7037			0.4025	0.5667		0.4889	0.5055
1.8	0.4479	0.5066	0.693			0.3789	0.5526		0.4688	0.4888
1.86	0.4261	0.488	0.6823			0.3554	0.5386		0.4485	0.4719
1.92	0.4043	0.4695	0.6714			0.3321	0.5243		0.4279	0.4554
1.98	0.3825	0.4514	0.6604			0.3089	0.5101		0.4069	0.4392
2.04	0.3607	0.4338	0.6492			0.2858	0.496		0.3859	0.4233
2.1	0.3388	0.4163	0.6379			0.2629	0.4822		0.365	0.4079
2.16	0.3168	0.3987	0.6263			0.24	0.4685		0.3444	0.3929
2.22	0.2948	0.3815	0.6146			0.2172	0.4549		0.3239	0.3784
2.28	0.2727	0.3647	0.6027			0.1942	0.4413		0.3032	0.3643
2.34	0.2504	0.3479	0.5906			0.1715	0.4278		0.2822	0.3508
2.4	0.228	0.3315	0.5782			0.149	0.4143		0.2617	0.3375
2.46	0.2056	0.3151	0.5656			0.1269	0.401		0.241	0.3244
2.52	0.1833	0.2987	0.5529			0.1052	0.3881		0.2205	0.3111
2.58	0.161	0.2826	0.5401			0.0838	0.3756		0.2001	0.2976
2.64	0.1385	0.2672	0.5272			0.0628	0.3638		0.1798	0.284
2.7	0.1162	0.2522	0.5143			0.042	0.3521		0.1602	0.2707
2.76	0.0941	0.237	0.5014			0.0217	0.3409		0.141	0.2577
2.82	0.072	0.2208	0.4884						0.1221	0.2448
2.88	0.0499	0.2043	0.4755						0.1031	0.2321
2.94	0.0279	0.1871	0.4626						0.0841	0.2193
3	0.0063	0.1689	0.4499
