# Supplementary material for: MreB filaments align along greatest principal membrane curvature to orient cell wall synthesis
Source: eLife. 2018 Feb 22;7:e32471. doi: 10.7554/eLife.32471 (PMC5854468; doi:10.7554/eLife.32471)
Supplement: Figure 2—source data 1. — This data was used to create Figure 2B. Figure 2D – Changes in (i) the median angle difference between track pairs and (ii) mean cell width over time during a Pbp2 depletion, along with Standard Deviation (SD) and the number of track pairs (N). This data was used to create Figure 2D. Figure 2E – Median track angles from the cell midline binned as a function of cell width and the ratio of principal curvatures k1/k2 also binned over the same cell width. This data was used to create Figure 2E. [file elife-32471-fig2-data1.xlsx]

## Sheet: Fig-2B
	median angle difference	SD	N
random	45.6245	25.9355	8268
tagO knockout	41.9308	26.1807	2756
2 mM	42.8766	26.3034	2233
6 mM	42.1694	26.1455	7258
15 mM	26.5332	23.8858	6590
30 mM	26.9082	25.6255	1344

## Sheet: Fig-2D
time (hour)	median angle difference	SD	N		mean cell width	SD	N
0	22.2418	20.1815	839		1.10109	0.109585	90
1	19.3949	16.8384	334		1.31152	0.164429	32
2	24.973	21.6803	2787		1.80815	0.293061	114
3	34.7897	26.6713	629		2.78937	0.296684	73
random simulation	45.6245	25.9355	8268

## Sheet: Fig-2E
width (um)	median angle from midline	SD	N		k1/k2	SD	N
0.75	75.4645	20.9197	334		0.401126	0.517483	334
1	78.8395	17.5506	1394		0.207908	0.17988	1394
1.25	76.9836	17.4238	494		0.254085	0.143762	494
1.5	76.3238	18.129	344		0.386168	0.185041	344
1.75	73.3709	20.6441	148		0.689786	0.23811	148
2	68.7471	25.9769	103		1.02834	0.325671	103
2.25	51.358	27.4707	100		1.19185	0.327634	100
2.5	32.6988	30.395	59		1.23841	0.278513	59
2.75	33.0477	29.5122	17		1.24855	0.226609	17
