# Supplementary material for: MreB filaments align along greatest principal membrane curvature to orient cell wall synthesis
Source: eLife. 2018 Feb 22;7:e32471. doi: 10.7554/eLife.32471 (PMC5854468; doi:10.7554/eLife.32471)
Supplement: Figure 2—source data 2. — Figure 2—figure supplement 1B – Mean curvature of cell contours (curvature) and the median track angle (angle) over time during a Pbp2 depletion, along with Standard Deviation and the number of tracks used in the analysis at each time point. Figure 2—figure supplement 1C – Data from Figure 2E is split here to show the median angle from the cell midline as a function of cell width during a Pbp depletion and at various steady state TagO levels, along with Standard Deviation (SD) and the number of tracks (N). This data was used to create Figure 2—figure supplement 1C. Figure 2—figure supplement 1D – Raw track angle values of GFP-MreB from the cell midline in rod-shaped cells at various xylose levels (8, 12 and 30 mM), along with their associated frequency distributions. [file elife-32471-fig2-data2.xlsx]

## Sheet: Fig-S2A
distance (um)	15 mM xylose			30 mM xylose			2mM xylose			6mM xylose			knockout			simulation
	mean	SD	N	mean	SD	N	mean	SD	N	mean	SD	N	mean	SD	N	mean	SD	N
0	0.812758	0.245707	1747	0.77136	0.276333	318	0.815511	0.275684	138	0.798373	0.281765	128	0.82356	0.263085	276	0.651668	0.300752	580
0.25	0.78541	0.256711	1518	0.781802	0.282009	295	0.755262	0.269993	106	0.656762	0.303362	114	0.729552	0.26943	361	0.628424	0.308023	1720
0.5	0.798201	0.265625	1616	0.755657	0.282693	299	0.677594	0.312323	173	0.701991	0.298987	164	0.702563	0.304958	529	0.645999	0.304729	2592
0.75	0.782852	0.26885	1632	0.77192	0.2931	392	0.650852	0.308379	163	0.679852	0.309992	104	0.67802	0.299145	447	0.629263	0.3094	3376
1	0.787721	0.259982	2451	0.769002	0.268682	636	0.582726	0.314716	129	0.65154	0.312717	110	0.679675	0.29689	443	0.630054	0.311655	4199
1.25	0.770395	0.279332	2683	0.747256	0.287519	540	0.635144	0.321546	166	0.611443	0.31159	105	0.682381	0.297105	426	0.639988	0.306118	4935
1.5	0.781675	0.2679	2514	0.758185	0.273149	478	0.65887	0.309834	179	0.616001	0.303287	131	0.677441	0.303183	555	0.636157	0.304703	5586
1.75	0.760684	0.281368	2628	0.766388	0.271329	601	0.662814	0.28494	190	0.647304	0.308711	136	0.636613	0.311221	560	0.628388	0.311326	5818
2	0.766419	0.277127	2949	0.762356	0.281254	730	0.636871	0.313065	220	0.655322	0.311448	156	0.661324	0.299339	588	0.638165	0.308391	6440
2.25	0.770829	0.273354	3138	0.729269	0.290318	649	0.630735	0.309347	219	0.594746	0.318673	175	0.667554	0.317267	640	0.633311	0.306403	6663
2.5	0.764373	0.277316	3041	0.763281	0.272599	602	0.630707	0.294281	222	0.606452	0.304252	197	0.652924	0.307986	679	0.642151	0.308172	6872
2.75	0.754294	0.283498	3123	0.746474	0.283792	738	0.628593	0.323879	257	0.663178	0.302735	224	0.649081	0.309404	702	0.637743	0.308155	6794
3	0.751588	0.281175	3092	0.744936	0.272662	893	0.633903	0.313217	268	0.603798	0.336627	210	0.635587	0.309901	733	0.640742	0.30386	6830

## Sheet: Fig-S2B
time (hrs)		curvature			angle
0		0.020469	0.036682	993	22.2418	20.1815	839
1		0.015465	0.020667	714	19.3949	16.8384	334
2		0.024095	0.023398	1033	24.973	21.6803	2787
3		0.056131	0.023096	281	34.7897	26.6713	629
random simulation)					45.6245	25.9355	8268

## Sheet: Fig-S2C
width	PBP depletion				steady state TagO
	median angle	SD	N		median angle	SD	N
0.75	79.3932	19.3789	12		74.6788	19.2532	359
1	77.8822	21.9083	206		69.3049	25.7212	514
1.25	80.1	15.0141	980		68.4788	25.1104	525
1.5	77.6061	17.7004	447		61.8706	25.5036	370
1.75	76.1621	17.9515	335		68.6547	25.357	234
2	73.3709	20.6441	148		62.5881	25.9353	60
2.25	68.7471	25.9769	103
2.5	51.358	27.4707	100
2.75	32.6988	30.3951	59

## Sheet: Fig-S2D
xylose (mM)					histogram
8	12	30			xylose (mM)
87.8206	63.1797	38.7227		Bin Center	8	12	30
88.0023	82.6274	42.7152		0	0.0115512	0.0233645	0.00864553
75.0984	78.5707	72.6584		5	0.019802	0.0327103	0.0172911
80.9784	29.2701	76.984		10	0.0313531	0.0327103	0.0220941
80.1745	12.2381	77.2965		15	0.0511551	0.0327103	0.0268972
86.813	86.2386	28.7936		20	0.0330033	0.046729	0.0182517
28.8896	67.1813	86.5387		25	0.0247525	0.0327103	0.0182517
10.4598	47.396	62.9882		30	0.0313531	0.0303738	0.0240154
36.1714	81.5891	62.249		35	0.0346535	0.0280374	0.0211335
58.9012	81.7879	71.8294		40	0.0478548	0.0257009	0.0211335
27.3833	30.9935	69.9611		45	0.049505	0.0350467	0.0317003
46.6493	83.0573	86.1684		50	0.0313531	0.046729	0.024976
22.7719	65.4875	59.1757		55	0.0643564	0.046729	0.0365034
13.6123	34.1878	63.5153		60	0.0610561	0.0630841	0.0634006
81.2997	23.3639	71.3664		65	0.0907591	0.0700935	0.0614793
19.854	58.1686	69.338		70	0.0759076	0.0771028	0.100865
13.4614	48.7146	14.1062		75	0.0759076	0.0864486	0.119116
60.0845	80.6503	61.965		80	0.0825083	0.130841	0.149856
48.0764	80.4034	86.0083		85	0.10396	0.128505	0.161383
37.8204	16.6427	24.3696
88.3744	54.7496	70.8599
74.7436	81.9582	4.65629
14.7442	69.9311	80.717
89.1246	70.967	77.2826
30.0481	78.4784	64.5629
56.879	81.4326	58.5395
44.4104	74.2823	68.6507
44.6581	73.4625	75.9448
66.3931	88.1452	6.5801
8.94061	41.4274	79.8031
69.3194	30.3345	77.4826
67.2253	83.9727	72.5298
63.7526	18.3668	23.174
13.3592	80.3322	84.4416
45.4588	77.3067	46.8686
76.5067	83.1157	68.48
72.6736	89.315	61.7251
70.3216	8.53471	79.7886
60.853	60.8976	87.0623
88.2007	19.6198	12.1808
84.7216	35.0248	58.5048
17.5173	71.2183	74.1598
46.885	57.9366	89.9865
64.1145	77.6933	81.3993
33.5271	5.47546	88.8485
60.9351	72.2607	86.0364
34.1081	44.4284	28.1191
86.8221	25.1929	60.7316
50.1196	50.7083	89.0729
56.3829	82.4299	43.3343
53.4207	54.4528	14.6802
85.5045	40.5548	62.4574
10.2004	5.95492	35.7365
64.9677	0.5139	79.3182
40.5859	33.5123	79.5379
17.3016	88.1081	71.862
80.8117	33.6702	80.9655
68.6529	69.8113	83.5857
57.5872	84.8416	77.1705
44.8573	88.9868	42.5691
38.6069	64.6364	78.569
33.9557	89.2047	57.5667
0.0292	66.433	69.5282
84.1229	43.6423	59.0897
64.619	49.2178	82.8626
24.3554	78.3741	40.9295
42.3066	57.0124	40.0153
31.9712	46.5633	83.0811
51.9358	77.6872	86.3754
4.81948	81.2824	66.443
71.2381	4.67899	66.9907
66.5565	63.4553	83.7115
29.6348	57.688	83.4552
6.5111	43.115	82.7517
61.4818	87.2515	73.1665
79.8974	68.1283	77.642
52.666	4.10886	66.5819
34.6928	70.8213	80.7211
48.0836	29.3151	48.1338
51.3475	63.8849	14.4069
45.4881	64.964	78.0593
65.2976	40.5148	88.1351
57.2046	1.77634	56.9831
13.5137	19.3171	85.4217
61.0818	22.6362	82.932
26.9178	78.4539	61.0929
40.9831	6.4058	78.6716
28.6282	2.5837	70.1232
67.5895	22.4963	77.4637
81.3261	25.913	89.2039
13.7404	2.42045	34.49
22.1494	10.1778	82.2863
56.7589	37.0232	79.4538
61.6018	59.0039	87.4256
20.9805	32.979	78.7564
88.7842	75.1289	78.3186
82.231	67.4801	79.8119
16.7978	63.2089	16.734
76.4024	80.7772	89.0868
68.6832	76.4446	66.6344
19.2594	24.4875	89.9605
86.446	82.113	70.9702
55.0237	85.2027	55.2281
89.2184	73.6293	88.8543
25.376	7.79479	86.2592
84.1983	78.6269	45.9061
8.3901	76.1596	87.6466
88.2768	46.2737	64.2614
77.5931	56.371	65.712
56.7984	28.94	87.1918
82.0975	12.0701	71.0903
12.658	52.1761	85.5907
60.4253	59.7376	55.0603
86.5913	2.8265	77.9561
78.3416	2.4772	45.4629
56.7959	82.8553	13.7042
62.7718	73.1684	78.8373
53.8622	82.8775	78.213
53.245	5.5106	79.2299
29.5173	85.3689	85.2581
58.2219	17.6684	7.1634
69.6426	52.5799	84.8324
36.3296	80.4972	85.2976
36.1791	62.3639	74.6911
87.537	76.3329	9.78976
63.01	43.0797	65.5988
53.1348	89.9617	86.8849
80.2422	8.0798	51.0821
77.3938	73.3432	79.0517
89.8455	68.1234	74.9072
88.7804	11.4936	87.8257
63.7792	25.4446	87.8452
57.5704	5.5097	5.6387
75.8794	82.5132	69.478
61.8829	77.9803	64.3743
64.6111	53.6609	86.779
38.5216	81.9547	9.5559
17.6357	70.4863	71.26
59.7197	82.25	75.4401
3.87898	84.611	62.0455
21.8532	3.1398	55.0274
38.5513	56.7073	73.2033
53.4335	85.5123	83.2587
85.5086	75.4701	66.294
77.712	48.9399	53.6575
83.6468	3.4684	40.1617
40.9504	43.6668	78.9622
86.0115	5.5917	28.2775
78.9007	80.7001	69.7521
89.348	82.6519	77.1439
78.5676	79.8543	87.3153
14.808	1.8331	75.4805
80.9054	87.2482	72.0933
84.9771	14.8232	7.49478
31.2351	74.5398	69.9668
65.7619	61.2273	45.9778
52.1516	87.5348	71.8476
45.5641	76.3907	53.2308
71.8514	53.7754	81.5146
57.2082	63.2381	77.7912
19.9394	72.5896	86.4401
16.2174	63.7593	82.4123
6.86119	16.5815	85.2859
35.5053	86.1408	82.7615
41.697	2.0661	58.1036
86.3334	28.6677	6.3814
8.1983	56.2868	74.0269
89.8315	86.4971	87.9
87.56	38.0887	10.4462
82.6845	32.6637	46.3851
52.7856	81.4798	60.152
77.2515	81.0976	64.5586
87.8751	13.7506	82.3518
88.0405	74.0221	75.3372
78.7637	11.9929	54.4019
52.0709	19.9851	30.5135
62.6305	12.3641	70.5731
8.1214	85.3044	77.0395
89.4355	2.38427	80.3775
61.3493	27.9127	73.7208
34.9944	70.4685	77.4428
1.3957	19.0996	12.8843
89.0908	41.4987	67.3195
14.1645	15.4823	58.1828
82.3185	30.2857	65.79
41.6001	33.1135	33.2802
62.5448	84.4583	65.3086
15.3828	84.3583	86.4864
74.43	78.5222	82.8331
17.1407	81.8124	84.2956
67.0566	71.7531	81.2906
85.7666	52.6986	23.222
60.6849	87.55	74.7606
70.6384	78.1403	86.1565
73.2076	77.7953	64.3636
57.562	21.9884	10.5435
21.5804	32.825	75.9583
66.174	62.5899	67.645
77.3332	22.9728	78.6314
46.0724	81.8607	83.9611
52.783	13.6448	52.2553
19.6083	41.7281	71.6033
46.3348	55.3621	17.7857
11.4395	80.5869	29.9693
58.8204	44.0798	76.9564
62.6314	72.6062	74.3684
41.813	83.2359	77.3237
86.7585	18.097	62.5433
75.5726	14.2333	14.0291
63.2686	69.6971	69.2778
69.4327	40.9779	78.1874
55.7548	52.0758	44.3583
85.7914	68.8993	84.78
38.3904	1.8485	77.1331
57.0648	13.6523	17.3245
81.3304	36.6546	82.153
76.9047	19.9837	81.3042
79.7461	27.9528	79.3161
38.255	67.6641	29.2919
14.2469	77.5606	62.4152
49.0194	68.6938	87.1798
40.3241	83.511	68.5562
72.4884	80.1416	72.985
54.4364	69.7065	53.0354
74.5103	50.9369	57.6526
69.4784	60.6047	86.9282
14.9163	83.9793	37.3212
71.0827	57.2239	72.978
82.3113	37.0335	17.6816
28.2471	66.2352	55.2632
64.4913	72.4025	30.7112
41.9516	57.2764	84.2508
45.0053	47.749	84.9575
88.1639	67.4162	61.6798
87.4642	52.862	10.8382
83.0781	42.3207	83.7097
25.036	76.6266	76.7103
76.8976	79.1365	78.5598
58.824	74.4329	64.9214
72.0129	73.4593	43.0465
69.7167	52.4821	73.4795
8.94632	62.2228	72.1387
79.9153	81.9245	69.6556
89.8305	67.9752	73.2296
50.8425	64.8833	82.0485
80.114	65.8035	72.7713
63.5628	71.8061	23.8677
80.26	78.5639	79.411
33.3521	49.7673	75.9543
60.0965	43.0112	9.8051
32.115	48.9827	56.3374
32.7473	71.3237	61.8728
77.4706	65.9911	69.4479
87.0685	55.5996	86.4473
65.6744	67.3431	84.937
64.1251	75.742	71.7453
44.4434	79.9607	16.2953
64.929	77.6679	61.5918
73.4602	84.9048	87.5425
34.9158	68.4833	14.9486
19.503	86.5881	81.6177
86.7769	40.2946	68.3114
54.9191	54.2532	88.4447
46.8255	21.214	87.2335
66.1788	61.5274	71.0919
82.0302	16.0987	80.4166
54.4812	26.0852	89.7791
86.9394	84.7676	23.9959
81.1496	61.6183	60.0609
40.2806	85.7483	16.0957
77.4461	20.9714	86.3819
85.7095	69.6612	85.052
82.7736	71.6364	62.9494
5.1325	2.4803	87.3263
60.7555	62.7536	44.0469
50.0465	38.7883	88.2131
32.7143	16.13	81.0464
1.38098	59.3086	73.7214
30.6199	47.5925	85.2502
77.0004	47.1405	76.9532
33.2522	58.5837	68.7929
65.402	18.8646	67.1749
8.37115	14.5019	19.3689
87.8764	46.5687	89.3857
65.8657	9.7047	62.1806
41.8969	62.6099	56.8681
15.9944	83.6048	37.8797
86.8789	23.8105	86.4403
53.6074	76.2929	82.8065
62.9841	85.3048	84.7544
76.8403	82.4931	70.9835
63.7527	72.2851	86.5783
8.0924	82.7704	0.721309
66.728	85.2814	11.8627
75.3355	85.17	88.2851
70.2459	68.8527	86.165
79.178	88.8639	86.1085
84.6428	74.0535	82.1727
86.1268	67.2399	83.403
83.2271	26.3064	21.7947
36.4757	84.2263	75.6343
71.1007	50.6108	9.1112
80.4538	5.5687	66.9776
26.0516	59.0521	8.614
85.9278	59.0056	59.7166
62.7856	75.4572	55.5728
1.8836	86.762	69.8394
61.4806	84.901	84.739
5.1923	72.1569	67.7248
72.2499	63.4356	21.6517
85.5214	77.7974	76.9802
88.994	78.4626	16.0195
18.5617	81.2862	73.6652
1.65194	87.3833	56.5289
87.9623	75.4116	68.2483
23.8197	57.7107	74.133
68.1429	17.9725	70.7937
47.4068	58.6739	72.9922
15.9847	22.4891	70.1484
17.5799	83.7198	88.6946
3.87626	49.8369	74.3244
69.2354	43.0786	85.4308
13.9172	34.7216	65.4279
62.1952	31.989	74.6788
17.7663	79.0838	69.9644
70.1751	58.7633	77.918
7.23951	48.6623	73.1151
3.89166	66.4814	59.2455
69.5619	53.6879	76.6825
53.5891	87.9919	46.2457
56.6852	22.7886	82.4543
76.1252	50.6765	83.3512
52.3401	76.1594	61.6269
86.9136	81.0252	40.1547
54.7335	84.0211	7.1147
68.8728	67.9518	86.8899
71.0599	75.4	81.1271
20.9542	30.926	70.9673
83.0717	59.7987	68.6958
69.9015	86.6337	34.0919
49.3265	60.0452	87.3246
70.0738	86.0065	61.3661
83.1917	66.919	66.3026
54.0124	82.7711	64.2206
51.1368	20.9592	83.638
87.9875	71.6256	87.3805
76.3686	21.0007	80.2974
79.9041	1.7049	85.2306
79.9403	69.9677	79.0708
67.7687	15.7943	83.3582
68.7436	2.5806	70.5476
88.8885	61.5864	51.7003
24.339	79.2635	77.213
88.1375	13.0825	79.1868
78.3013	61.9808	38.7269
65.9562	86.3137	54.8399
78.3721	75.858	85.2811
83.3117	75.8089	71.469
85.81	78.18	54.4473
77.7731	10.2617	80.0959
72.9161	82.8908	89.4082
68.6261	9.5817	74.6973
63.529	67.1003	89.818
70.4417	76.8171	51.2976
82.7271	76.7389	86.6344
82.3628	87.4678	53.3901
72.0963	46.359	83.7198
76.5783	82.932	89.0933
69.2921	82.7784	84.2447
86.3988	67.0809	75.3426
79.799	53.698	79.8095
4.9303	68.4376	67.8429
65.4762	23.5171	56.7277
70.4134	76.842	60.4855
29.5813	62.3698	87.7473
53.9281	20.1686	25.8857
65.0355	50.5245	86.1591
45.2734	56.6821	62.8286
73.2188	48.3628	88.7304
83.7329	55.9303	78.2707
21.9254	74.244	81.023
88.7375	88.8547	64.6902
84.2439	78.8253	41.2383
69.4048	29.4257	82.1694
77.8006	47.2504	66.4432
81.0396	86.5532	50.3003
88.8707	80.1542	3.06769
83.5883	85.1279	53.8946
58.7057	64.6299	83.6644
63.1294	83.0776	74.4501
44.787	10.7889	88.003
86.9483	73.9084	58.7523
13.5148	66.117	84.327
33.1809	86.8025	83.9486
64.5828	26.7399	75.7861
37.0648	72.8052	82.6897
87.7987	85.2935	72.8436
45.4499	48.9949	57.606
38.1328	73.9519	67.9208
86.6305	89.9969	77.7937
2.3172	60.1311	59.6435
72.7223	82.2831	79.9901
52.3803	73.8758	68.4574
62.5728	78.5501	82.7395
69.2134	19.0322	1.3224
52.2248	62.4594	46.2715
16.0342	70.2224	73.3223
75.7423	84.2936	70.1278
61.7129	79.7858	43.4047
54.935	84.2675	79.4988
38.1947	82.2419	23.1243
74.431	82.4043	49.5504
12.0968	80.7008	67.015
89.0177	70.3073	79.9212
76.8408	59.9976	16.1146
69.7202	67.1236	77.8436
40.9081	72.2703	67.6123
56.2685	87.0296	1.86241
75.8536	39.1139	80.4255
83.114	75.3282	58.515
74.9852	79.6335	73.9167
76.0286	13.3978	46.2326
70.2425	21.0624	0.4669
55.3593	32.2679	88.4565
86.8379	88.9852	83.8742
89.2793	51.6314	68.8105
86.927	11.1434	80.56
85.2337	27.0009	73.0383
53.1097		70.4923
46.0111		74.3532
71.6321		88.3784
74.5197		57.9706
75.2252		86.1081
74.3891		72.5553
70.6421		81.7195
46.7699		56.5447
14.4068		59.3455
82.5442		73.3103
39.2046		80.3384
83.069		67.3555
80.7013		75.7469
83.8655		69.7515
72.7715		60.652
55.8405		22.8413
85.7907		70.5192
64.4135		64.3812
13.4942		69.0627
85.2503		70.2244
85.104		30.594
65.0147		67.6141
87.0953		38.9717
43.751		86.9477
77.7729		64.6705
40.1334		80.2761
8.8525		21.0267
55.5506		74.3644
18.8018		76.1319
83.2405		85.5689
16.6349		80.7027
89.4592		79.8729
89.0744		80.7034
78.5828		20.5816
64.8528		71.7961
88.2747		55.8011
39.8705		78.3357
88.5701		64.2264
89.1347		87.9479
37.0204		16.2202
46.0461		54.1171
57.1418		69.435
39.1137		69.8429
23.4442		26.2247
79.1732		84.029
27.9025		52.7586
88.7739		80.3186
66.8781		78.7146
65.1966		54.0041
64.5246		88.0983
65.6417		75.8107
62.1229		86.4093
65.679		24.6374
53.1227		16.9252
30.1696		6.31063
60.5358		86.9507
72.4311		75.9297
39.9098		88.3452
68.7597		82.5627
87.5906		14.9868
57.6664		25.1174
73.9782		31.3136
51.0066		1.88451
89.4539		59.2213
87.8597		85.0886
9.3681		77.7423
43.3021		42.7623
13.1643		55.0739
59.0927		89.4374
39.409		83.1715
55.9496		78.6299
86.9906		84.6905
63.5535		87.6278
74.9728		68.3038
59.8515		51.9832
25.7777		77.5253
77.7441		72.6601
61.2844		89.3531
75.9454		78.8145
37.8866		89.8704
89.1478		81.1457
81.1712		80.4479
51.3458		73.535
22.1288		87.1457
81.2599		59.3103
67.1451		36.6768
85.2804		75.27
63.2198		56.6544
26.884		85.5577
14.1186		70.1672
79.7442		63.3876
57.6348		2.76516
69.398		87.1715
88.6113		87.0836
87.5968		89.6547
9.68004		86.9529
76.3166		87.3275
10.4348		81.3097
2.14273		76.8855
17.3621		89.0564
28.5206		76.0731
46.6746		83.803
22.9153		72.1788
60.7585		78.71
10.6529		64.1093
79.7488		68.4221
84.0165		17.1581
59.9095		16.3875
67.8559		74.0455
71.8797		85.3115
82.7201		72.3453
3.47258		81.4303
31.3796		56.945
31.8795		78.6613
65.4502		65.7338
79.7366		81.466
45.8984		50.1553
32.4662		55.6919
79.0365		36.1083
46.2317		79.9617
84.7442		79.7607
6.67503		36.4719
74.2078		85.3863
62.7089		16.8787
41.4639		86.3184
87.8206		35.642
88.0023		73.2053
75.0984		80.3581
80.9784		76.9034
80.1745		72.2137
86.813		81.9528
28.8896		69.2318
10.4598		85.0253
36.1714		41.5265
58.9012		83.5276
27.3833		87.9222
46.6493		36.7166
22.7719		82.5919
13.6123		50.294
81.2997		73.2971
19.854		84.5712
13.4614		20.2973
60.0845		74.6875
48.0764		85.0168
37.8204		86.5292
88.3744		80.7897
74.7436		15.5924
14.7442		53.2523
89.1246		73.8419
30.0481		86.9459
56.879		83.4404
44.4104		75.3768
44.6581		68.2004
66.3931		85.7006
8.94061		73.2539
69.3194		88.3654
67.2253		24.751
63.7526		49.6132
13.3592		46.4499
45.4588		86.9471
76.5067		87.9062
72.6736		77.8406
70.3216		37.5517
60.853		27.3434
88.2007		89.4816
84.7216		62.3191
17.5173		88.3103
46.885		65.0483
64.1145		61.7986
33.5271		49.5747
60.9351		82.3401
34.1081		64.1554
86.8221		77.6653
50.1196		67.8366
56.3829		2.61084
53.4207		83.0922
85.5045		47.2096
10.2004		74.8756
		89.2597
		62.4212
		68.0272
		83.9347
		77.1286
		81.0288
		75.1904
		67.0831
		86.8906
		48.6223
		3.07223
		85.7375
		68.4516
		40.4997
		82.4488
		71.2673
		82.9364
		78.8119
		80.0979
		83.9458
		72.1876
		61.3437
		83.3085
		83.4086
		86.88
		75.0706
		74.7894
		64.8087
		55.1282
		46.7582
		34.4883
		71.8975
		68.8192
		81.9405
		53.8747
		66.0375
		44.6333
		74.7922
		69.2717
		88.4869
		7.9865
		77.4967
		85.0099
		77.008
		88.1428
		89.9337
		78.2948
		77.3045
		69.4808
		83.714
		34.6799
		66.6651
		67.7734
		44.5171
		85.9556
		74.4312
		10.8656
		81.6875
		61.4529
		20.597
		64.2506
		77.1232
		77.676
		58.7909
		74.4431
		70.182
		59.3728
		86.3051
		69.5716
		64.88
		79.1865
		76.9707
		54.7642
		75.7359
		89.1041
		88.3209
		89.9383
		6.0921
		79.1446
		77.5481
		52.6156
		73.1792
		77.9137
		89.8211
		83.9287
		53.7629
		54.6775
		51.7885
		81.0049
		35.8372
		78.5675
		17.7487
		77.3926
		27.7335
		87.4304
		82.2673
		41.2177
		83.0843
		75.4674
		84.1456
		77.8518
		86.1254
		82.2968
		32.4019
		73.2648
		57.901
		71.4648
		63.1349
		58.0024
		60.5895
		82.8754
		69.7542
		42.9518
		43.902
		85.8704
		62.5249
		75.3095
		67.944
		80.3621
		73.9286
		55.7251
		85.7988
		80.5659
		71.4789
		66.0687
		80.5276
		14.9151
		80.3645
		58.6001
		76.1929
		49.7417
		88.6649
		59.1684
		72.2683
		79.426
		63.3486
		67.3188
		11.1758
		58.4453
		47.3105
		86.2814
		81.4172
		60.2985
		68.0045
		84.2719
		57.9098
		30.6441
		89.134
		41.5813
		72.7563
		75.5152
		81.6447
		39.0065
		86.8697
		80.5741
		89.761
		87.708
		27.5877
		63.8934
		73.3976
		72.0441
		73.1199
		89.9915
		61.4847
		79.8345
		76.4444
		73.1688
		84.6268
		86.0293
		87.485
		80.248
		85.5466
		89.2496
		59.112
		74.2923
		62.563
		77.062
		74.8176
		89.4737
		85.4699
		19.7765
		78.8075
		78.9212
		77.7629
		83.455
		58.5582
		84.143
		87.9906
		88.6417
		85.1614
		63.594
		89.8063
		26.5603
		45.3018
		89.7613
		85.3279
		83.8021
		86.4694
		77.6145
		67.952
		85.9245
		77.2166
		87.4493
		78.4641
		9.3088
		40.5158
		86.2634
		65.8706
		88.5692
		33.4904
		84.3237
		82.0667
		56.5199
		66.6097
		2.5576
		37.4442
		68.4139
		26.3857
		14.0322
		71.5425
		84.905
		89.8245
		34.6982
		85.2729
		88.4341
		68.4522
		71.8685
		35.5805
		75.4491
		81.9555
		87.023
		46.075
		10.7631
		87.6155
		89.7055
		81.0139
		44.4164
		72.0855
		89.972
		87.1252
		30.3597
		82.7512
		73.4753
		47.7163
		87.3954
		79.1743
		8.81139
		81.4381
		31.1169
		67.8028
		86.5341
		65.6166
		84.3455
		30.2174
		80.0253
		75.0804
		86.3685
		78.4867
		62.5566
		79.0121
		66.7337
		74.2238
		88.157
		44.6155
		32.2367
		8.2729
		42.01
		29.1286
		82.0865
		50.3332
		18.4043
		89.6326
		86.8146
		79.7884
		77.73
		67.2724
		73.8298
		76.3309
		88.0868
		70.8366
		78.9617
		33.9459
		79.6174
		79.1176
		66.1736
		58.2746
		83.9811
		74.1844
		50.3905
		68.2454
		16.9893
		30.2041
		80.8518
		69.0757
		84.954
		86.4486
		52.138
		82.8998
		77.8963
		78.3201
		78.6313
		88.5127
		19.1642
		60.1234
		81.6905
		69.0794
		18.3775
		8.7727
		86.3613
		66.3508
		86.8631
		81.7752
		81.8298
		54.5563
		89.2525
		20.4978
		21.9181
		85.8446
		15.6547
		18.7416
		86.2022
		52.8289
		39.4123
		76.8281
		22.5125
		10.9941
		82.2022
		14.2086
		1.4753
		88.7738
		2.9755
		38.2353
		28.7241
		79.7231
		12.9702
		77.3894
		28.4208
		67.415
		61.4907
		86.424
		72.0241
		60.029
		48.5011
		6.4783
		72.7941
		36.3309
		60.6884
		78.2415
		81.9366
		81.5237
		71.5008
		75.9428
		86.7899
		79.1511
		9.71523
		28.2872
		79.5942
		80.0942
		37.2246
		68.6644
		78.9821
		71.1784
		58.4151
		51.6547
		89.3961
		65.7137
		27.6252
		43.7053
		79.1787
		76.1395
		59.7329
		46.6652
		65.9097
		70.8587
		79.7103
		33.7798
		86.8132
		45.1777
		82.9701
		83.8395
		75.3054
		74.8337
		86.7489
		79.9873
		58.8506
		6.9715
		73.3966
		78.7585
		89.2425
		79.0683
		70.305
		61.3595
		68.4788
		73.0854
		70.2803
		17.0948
		34.7978
		80.2818
		71.1174
		52.135
		9.0885
		73.7408
		64.5185
		50.3602
		59.2255
		30.2965
		88.957
		46.8501
		40.9488
		83.2504
		70.1529
		41.4906
		31.6124
		58.2804
		23.2462
		48.4453
		49.6186
		10.7088
		50.6545
		20.1452
		15.9362
		21.7084
		5.96396
		72.0708
		2.18386
		25.3251
		45.2022
		39.8717
		89.3481
		25.9527
		2.0276
		78.8668
		7.8854
		2.3931
		62.3145
