# Supplementary material for: MreB filaments align along greatest principal membrane curvature to orient cell wall synthesis
Source: eLife. 2018 Feb 22;7:e32471. doi: 10.7554/eLife.32471 (PMC5854468; doi:10.7554/eLife.32471)
Supplement: Figure 3—source data 1. — Figure 3Fii – Raw angle values from the cell midline of GFP-MreB filaments at varying cells widths (1–2 um, 3–4 um and 4–5 um) and GFP-Mbl filaments (mbl), along with their associated frequency distributions. [file elife-32471-fig3-data1.xlsx]

## Sheet: Fig-3F(i)
Bin Center	tracks	filaments	mother machine			raw data
5	0.0384246	0	0.0529248		tracks	filaments	mother machine
15	0.0451489	0.00680272	0.0389972		38.7227	83.541	70.4285
25	0.0393852	0.0136054	0.0362117		42.7152	40.149	88.869
35	0.0422671	0.0408163	0.0417827		72.6584	45.119	37.2976
45	0.0537944	0.0340136	0.0696379		76.984	45.119	77.1217
55	0.0845341	0.108844	0.108635		77.2965	55.858	87.9816
65	0.144092	0.142857	0.150418		28.7936	88.329	80.0401
75	0.24976	0.258503	0.231198		86.5387	62.769	46.1641
85	0.302594	0.387755	0.270195		62.9882	75.903	82.8645
					62.249	83.541	83.3856
					71.8294	59.579	35.9152
					69.9611	39.806	79.5514
					86.1684	68.629	72.3219
					59.1757	63.005	77.8228
					63.5153	77.905	59.6804
					71.3664	59.319	78.5005
					69.338	79.875	75.8237
					14.1062	86.332	84.2823
					61.965	74.798	64.9386
					86.0083	61.557	65.5772
					24.3696	79.992	62.4082
					70.8599	34.992	84.1772
					4.65629	83.616	31.4465
					80.717	82.47	1.91222
					77.2826	75.964	41.5352
					64.5629	75.964	88.1904
					58.5395	64.654	67.7889
					68.6507	75.964	78.6548
					75.9448	82.235	69.5074
					6.5801	82.875	79.5882
					79.8031	83.884	70.2506
					77.4826	53.027	79.5859
					72.5298	77.471	83.8117
					23.174	59.036	53.1502
					84.4416	57.529	87.3467
					46.8686	63.435	77.0325
					68.48	77.471	65.6324
					61.7251	64.654	48.0392
					79.7886	69.444	77.7708
					87.0623	62.969	56.4739
					12.1808	82.199	73.9628
					58.5048	47.95	84.7271
					74.1598	58.57	80.5071
					89.9865	82.439	51.8364
					81.3993	69.88	66.2646
					88.8485	46.685	65.0742
					86.0364	77.005	76.5091
					28.1191	81.193	73.5445
					60.7316	87.533	60.8699
					89.0729	76.269	83.261
					43.3343	74.198	65.2322
					14.6802	78.593	45.6714
					62.4574	28.771	68.5574
					35.7365	84.428	59.1934
					79.3182	84.262	87.0247
					79.5379	84.428	82.6184
					71.862	75.324	85.3376
					80.9655	89.421	41.366
					83.5857	59.767	57.0423
					77.1705	83.395	84.199
					42.5691	75.63	57.4597
					78.569	78.354	72.2953
					57.5667	69.507	63.5793
					69.5282	86.61	85.2831
					59.0897	37.011	81.017
					82.8626	62.124	43.4745
					40.9295	89.215	77.649
					40.0153	52.125	80.9995
					83.0811	77.164	83.7656
					86.3754	85.815	78.4306
					66.443	85.815	65.7288
					66.9907	89.215	67.3795
					83.7115	78.69	82.159
					83.4552	55.518	30.4225
					82.7517	73.168	78.5305
					73.1665	34.482	42.3394
					77.642	88.423	67.9719
					66.5819	75.149	89.2831
					80.7211	28.887	59.2579
					48.1338	67.547	65.4355
					14.4069	61.113	64.5155
					78.0593	82.017	85.3546
					88.1351	89.246	60.3085
					56.9831	66.176	86.6853
					85.4217	65.171	53.6984
					82.932	53.997	75.3752
					61.0929	83.713	67.9791
					78.6716	82.022	45.3082
					70.1232	77.807	68.8737
					77.4637	88.112	75.0954
					89.2039	88.112	86.9975
					34.49	83.713	25.0251
					82.2863	78.835	69.9254
					79.4538	78.331	13.2987
					87.4256	87.998	67.4677
					78.7564	88.452	86.2144
					78.3186	76.357	69.7586
					79.8119	85.962	57.4297
					16.734	88.122	89.0423
					89.0868	87.479	61.6787
					66.6344	81.787	23.2613
					89.9605	62.592	43.4074
					70.9702	86.386	1.54335
					55.2281	77.544	64.2188
					88.8543	72.112	85.4515
					86.2592	81.946	89.2227
					45.9061	50.08	12.9256
					87.6466	84.56	1.51135
					64.2614	90	20.3372
					65.712	75.175	68.5468
					87.1918	76.321	50.1692
					71.0903	72.144	16.3013
					85.5907	88.218	45.548
					55.0603	84.017	31.6479
					77.9561	36.291	73.7624
					45.4629	65.019	80.8494
					13.7042	77.548	75.7149
					78.8373	58.671	87.2981
					78.213	34.443	86.8125
					79.2299	65.019	74.7322
					85.2581	84.753	22.3274
					7.1634	81.573	89.8558
					84.8324	84.753	44.8303
					85.2976	70.301	72.5685
					74.6911	80.644	78.2257
					9.78976	56.772	66.1167
					65.5988	79.763	71.7992
					86.8849	80.227	67.8771
					51.0821	73.887	66.2681
					79.0517	55.452	70.3109
					74.9072	87.678	25.8658
					87.8257	86.336	0.443007
					87.8452	85.601	79.4336
					5.6387	76.39	81.3678
					69.478	85.553	78.5959
					64.3743	88.556	25.1112
					86.779	77.213	58.9864
					9.5559	67.751	53.0599
					71.26	89.301	83.309
					75.4401	85.935	59.3555
					62.0455	73.125	70.7648
					55.0274	81.601	78.6796
					73.2033	14.571	68.9618
					83.2587	80.422	83.7565
					66.294	69.481	67.8158
					53.6575	80.099	3.057
					40.1617	56.752	74.8319
					78.9622	79.573	88.4319
					28.2775		72.7427
					69.7521		87.6894
					77.1439		36.5111
					87.3153		84.6748
					75.4805		52.976
					72.0933		38.5158
					7.49478		81.3149
					69.9668		79.0426
					45.9778		22.4905
					71.8476		89.7806
					53.2308		59.4038
					81.5146		68.3572
					77.7912		71.4773
					86.4401		48.6783
					82.4123		2.1203
					85.2859		78.2952
					82.7615		72.6695
					58.1036		87.9213
					6.3814		71.1664
					74.0269		77.0859
					87.9		89.3267
					10.4462		71.4237
					46.3851		89.9296
					60.152		83.6221
					64.5586		66.2706
					82.3518		85.3194
					75.3372		68.5386
					54.4019		54.4734
					30.5135		53.4132
					70.5731		87.0056
					77.0395		9.27871
					80.3775		79.3142
					73.7208		80.5686
					77.4428		74.2573
					12.8843		69.5718
					67.3195		69.3869
					58.1828		64.556
					65.79		34.7055
					33.2802		87.7578
					65.3086		25.7138
					86.4864		80.6687
					82.8331		79.1628
					84.2956		72.8249
					81.2906		78.9412
					23.222		83.9758
					74.7606		86.662
					86.1565		61.6817
					64.3636		71.54
					10.5435		82.9729
					75.9583		73.2466
					67.645		81.8016
					78.6314		68.4788
					83.9611		70.6543
					52.2553		66.2118
					71.6033		83.0316
					17.7857		89.0271
					29.9693		68.8711
					76.9564		9.6293
					74.3684		49.8724
					77.3237		15.0584
					62.5433		56.0321
					14.0291		74.534
					69.2778		78.6837
					78.1874		88.9334
					44.3583		54.6647
					84.78		70.4157
					77.1331		89.0906
					17.3245		22.7252
					82.153		89.8019
					81.3042		81.3756
					79.3161		35.5466
					29.2919		58.0966
					62.4152		63.9592
					87.1798		53.3647
					68.5562		44.468
					72.985		9.1955
					53.0354		81.1464
					57.6526		55.6058
					86.9282		1.60428
					37.3212		79.1122
					72.978		50.0382
					17.6816		88.0351
					55.2632		25.0264
					30.7112		73.5567
					84.2508		45.8513
					84.9575		72.2993
					61.6798		85.6336
					10.8382		41.0225
					83.7097		48.781
					76.7103		33.5098
					78.5598		87.7767
					64.9214		64.5093
					43.0465		41.0125
					73.4795		82.1049
					72.1387		3.85302
					69.6556		65.4221
					73.2296		89.9575
					82.0485		23.7625
					72.7713		87.1713
					23.8677		80.6498
					79.411		62.1963
					75.9543		38.1811
					9.8051		79.9413
					56.3374		70.6587
					61.8728		82.5487
					69.4479		75.7945
					86.4473		41.7852
					84.937		65.86
					71.7453		89.5163
					16.2953		63.1059
					61.5918		32.5471
					87.5425		76.3573
					14.9486		79.9313
					81.6177		84.1704
					68.3114		80.6273
					88.4447		74.2044
					87.2335		78.7147
					71.0919		67.3036
					80.4166		53.9306
					89.7791		70.6999
					23.9959		14.4795
					60.0609		80.6364
					16.0957		88.5416
					86.3819		17.4669
					85.052		5.739
					62.9494		89.9965
					87.3263		68.4217
					44.0469		0.315991
					88.2131		71.2721
					81.0464		72.6888
					73.7214		4.68397
					85.2502		82.552
					76.9532		59.9719
					68.7929		87.1277
					67.1749		45.0076
					19.3689		78.0706
					89.3857		58.3846
					62.1806		89.2577
					56.8681		72.7449
					37.8797		75.8186
					86.4403		13.7928
					82.8065		70.2293
					84.7544		69.2755
					70.9835		84.6649
					86.5783		68.4897
					0.721309		79.3389
					11.8627		54.8469
					88.2851		11.9295
					86.165		53.429
					86.1085		10.3586
					82.1727		47.4701
					83.403		84.2513
					21.7947		72.6591
					75.6343		85.6459
					9.1112		7.29596
					66.9776		72.6901
					8.614		1.19714
					59.7166		19.1329
					55.5728		50.087
					69.8394		87.541
					84.739		80.7318
					67.7248		74.1216
					21.6517		77.1938
					76.9802		81.4151
					16.0195		78.9836
					73.6652		82.0365
					56.5289		82.0905
					68.2483		85.2151
					74.133		77.9935
					70.7937		18.4068
					72.9922		87.0931
					70.1484		89.0929
					88.6946		39.2701
					74.3244		10.0777
					85.4308		50.2331
					65.4279		88.941
					74.6788		57.1971
					69.9644		12.6061
					77.918		9.2697
					73.1151		57.3203
					59.2455		77.4322
					76.6825		58.1699
					46.2457		61.2661
					82.4543		29.3725
					83.3512		69.0492
					61.6269		72.0334
					40.1547		86.0176
					7.1147		74.3521
					86.8899		45.5196
					81.1271		30.4533
					70.9673		88.2687
					68.6958		87.9934
					34.0919		72.453
					87.3246		1.19401
					61.3661		73.8989
					66.3026		51.0766
					64.2206		77.7884
					83.638		80.3088
					87.3805		52.6896
					80.2974		4.31473
					85.2306		37.2389
					79.0708		85.9521
					83.3582		69.1535
					70.5476		49.0421
					51.7003		84.0005
					77.213		52.4949
					79.1868		12.5492
					38.7269		55.8315
					54.8399		29.2545
					85.2811		55.8262
					71.469		48.6541
					54.4473		46.9548
					80.0959
					89.4082
					74.6973
					89.818
					51.2976
					86.6344
					53.3901
					83.7198
					89.0933
					84.2447
					75.3426
					79.8095
					67.8429
					56.7277
					60.4855
					87.7473
					25.8857
					86.1591
					62.8286
					88.7304
					78.2707
					81.023
					64.6902
					41.2383
					82.1694
					66.4432
					50.3003
					3.06769
					53.8946
					83.6644
					74.4501
					88.003
					58.7523
					84.327
					83.9486
					75.7861
					82.6897
					72.8436
					57.606
					67.9208
					77.7937
					59.6435
					79.9901
					68.4574
					82.7395
					1.3224
					46.2715
					73.3223
					70.1278
					43.4047
					79.4988
					23.1243
					49.5504
					67.015
					79.9212
					16.1146
					77.8436
					67.6123
					1.86241
					80.4255
					58.515
					73.9167
					46.2326
					0.4669
					88.4565
					83.8742
					68.8105
					80.56
					73.0383
					70.4923
					74.3532
					88.3784
					57.9706
					86.1081
					72.5553
					81.7195
					56.5447
					59.3455
					73.3103
					80.3384
					67.3555
					75.7469
					69.7515
					60.652
					22.8413
					70.5192
					64.3812
					69.0627
					70.2244
					30.594
					67.6141
					38.9717
					86.9477
					64.6705
					80.2761
					21.0267
					74.3644
					76.1319
					85.5689
					80.7027
					79.8729
					80.7034
					20.5816
					71.7961
					55.8011
					78.3357
					64.2264
					87.9479
					16.2202
					54.1171
					69.435
					69.8429
					26.2247
					84.029
					52.7586
					80.3186
					78.7146
					54.0041
					88.0983
					75.8107
					86.4093
					24.6374
					16.9252
					6.31063
					86.9507
					75.9297
					88.3452
					82.5627
					14.9868
					25.1174
					31.3136
					1.88451
					59.2213
					85.0886
					77.7423
					42.7623
					55.0739
					89.4374
					83.1715
					78.6299
					84.6905
					87.6278
					68.3038
					51.9832
					77.5253
					72.6601
					89.3531
					78.8145
					89.8704
					81.1457
					80.4479
					73.535
					87.1457
					59.3103
					36.6768
					75.27
					56.6544
					85.5577
					70.1672
					63.3876
					2.76516
					87.1715
					87.0836
					89.6547
					86.9529
					87.3275
					81.3097
					76.8855
					89.0564
					76.0731
					83.803
					72.1788
					78.71
					64.1093
					68.4221
					17.1581
					16.3875
					74.0455
					85.3115
					72.3453
					81.4303
					56.945
					78.6613
					65.7338
					81.466
					50.1553
					55.6919
					36.1083
					79.9617
					79.7607
					36.4719
					85.3863
					16.8787
					86.3184
					35.642
					73.2053
					80.3581
					76.9034
					72.2137
					81.9528
					69.2318
					85.0253
					41.5265
					83.5276
					87.9222
					36.7166
					82.5919
					50.294
					73.2971
					84.5712
					20.2973
					74.6875
					85.0168
					86.5292
					80.7897
					15.5924
					53.2523
					73.8419
					86.9459
					83.4404
					75.3768
					68.2004
					85.7006
					73.2539
					88.3654
					24.751
					49.6132
					46.4499
					86.9471
					87.9062
					77.8406
					37.5517
					27.3434
					89.4816
					62.3191
					88.3103
					65.0483
					61.7986
					49.5747
					82.3401
					64.1554
					77.6653
					67.8366
					2.61084
					83.0922
					47.2096
					74.8756
					89.2597
					62.4212
					68.0272
					83.9347
					77.1286
					81.0288
					75.1904
					67.0831
					86.8906
					48.6223
					3.07223
					85.7375
					68.4516
					40.4997
					82.4488
					71.2673
					82.9364
					78.8119
					80.0979
					83.9458
					72.1876
					61.3437
					83.3085
					83.4086
					86.88
					75.0706
					74.7894
					64.8087
					55.1282
					46.7582
					34.4883
					71.8975
					68.8192
					81.9405
					53.8747
					66.0375
					44.6333
					74.7922
					69.2717
					88.4869
					7.9865
					77.4967
					85.0099
					77.008
					88.1428
					89.9337
					78.2948
					77.3045
					69.4808
					83.714
					34.6799
					66.6651
					67.7734
					44.5171
					85.9556
					74.4312
					10.8656
					81.6875
					61.4529
					20.597
					64.2506
					77.1232
					77.676
					58.7909
					74.4431
					70.182
					59.3728
					86.3051
					69.5716
					64.88
					79.1865
					76.9707
					54.7642
					75.7359
					89.1041
					88.3209
					89.9383
					6.0921
					79.1446
					77.5481
					52.6156
					73.1792
					77.9137
					89.8211
					83.9287
					53.7629
					54.6775
					51.7885
					81.0049
					35.8372
					78.5675
					17.7487
					77.3926
					27.7335
					87.4304
					82.2673
					41.2177
					83.0843
					75.4674
					84.1456
					77.8518
					86.1254
					82.2968
					32.4019
					73.2648
					57.901
					71.4648
					63.1349
					58.0024
					60.5895
					82.8754
					69.7542
					42.9518
					43.902
					85.8704
					62.5249
					75.3095
					67.944
					80.3621
					73.9286
					55.7251
					85.7988
					80.5659
					71.4789
					66.0687
					80.5276
					14.9151
					80.3645
					58.6001
					76.1929
					49.7417
					88.6649
					59.1684
					72.2683
					79.426
					63.3486
					67.3188
					11.1758
					58.4453
					47.3105
					86.2814
					81.4172
					60.2985
					68.0045
					84.2719
					57.9098
					30.6441
					89.134
					41.5813
					72.7563
					75.5152
					81.6447
					39.0065
					86.8697
					80.5741
					89.761
					87.708
					27.5877
					63.8934
					73.3976
					72.0441
					73.1199
					89.9915
					61.4847
					79.8345
					76.4444
					73.1688
					84.6268
					86.0293
					87.485
					80.248
					85.5466
					89.2496
					59.112
					74.2923
					62.563
					77.062
					74.8176
					89.4737
					85.4699
					19.7765
					78.8075
					78.9212
					77.7629
					83.455
					58.5582
					84.143
					87.9906
					88.6417
					85.1614
					63.594
					89.8063
					26.5603
					45.3018
					89.7613
					85.3279
					83.8021
					86.4694
					77.6145
					67.952
					85.9245
					77.2166
					87.4493
					78.4641
					9.3088
					40.5158
					86.2634
					65.8706
					88.5692
					33.4904
					84.3237
					82.0667
					56.5199
					66.6097
					2.5576
					37.4442
					68.4139
					26.3857
					14.0322
					71.5425
					84.905
					89.8245
					34.6982
					85.2729
					88.4341
					68.4522
					71.8685
					35.5805
					75.4491
					81.9555
					87.023
					46.075
					10.7631
					87.6155
					89.7055
					81.0139
					44.4164
					72.0855
					89.972
					87.1252
					30.3597
					82.7512
					73.4753
					47.7163
					87.3954
					79.1743
					8.81139
					81.4381
					31.1169
					67.8028
					86.5341
					65.6166
					84.3455
					30.2174
					80.0253
					75.0804
					86.3685
					78.4867
					62.5566
					79.0121
					66.7337
					74.2238
					88.157
					44.6155
					32.2367
					8.2729
					42.01
					29.1286
					82.0865
					50.3332
					18.4043
					89.6326
					86.8146
					79.7884
					77.73
					67.2724
					73.8298
					76.3309
					88.0868
					70.8366
					78.9617
					33.9459
					79.6174
					79.1176
					66.1736
					58.2746
					83.9811
					74.1844
					50.3905
					68.2454
					16.9893
					30.2041
					80.8518
					69.0757
					84.954
					86.4486
					52.138
					82.8998
					77.8963
					78.3201
					78.6313
					88.5127
					19.1642
					60.1234
					81.6905
					69.0794
					18.3775
					8.7727
					86.3613
					66.3508
					86.8631
					81.7752
					81.8298
					54.5563
					89.2525
					20.4978
					21.9181
					85.8446
					15.6547
					18.7416
					86.2022
					52.8289
					39.4123
					76.8281
					22.5125
					10.9941
					82.2022
					14.2086
					1.4753
					88.7738
					2.9755
					38.2353
					28.7241
					79.7231
					12.9702
					77.3894
					28.4208
					67.415
					61.4907
					86.424
					72.0241
					60.029
					48.5011
					6.4783
					72.7941
					36.3309
					60.6884
					78.2415
					81.9366
					81.5237
					71.5008
					75.9428
					86.7899
					79.1511
					9.71523
					28.2872
					79.5942
					80.0942
					37.2246
					68.6644
					78.9821
					71.1784
					58.4151
					51.6547
					89.3961
					65.7137
					27.6252
					43.7053
					79.1787
					76.1395
					59.7329
					46.6652
					65.9097
					70.8587
					79.7103
					33.7798
					86.8132
					45.1777
					82.9701
					83.8395
					75.3054
					74.8337
					86.7489
					79.9873
					58.8506
					6.9715
					73.3966
					78.7585
					89.2425
					79.0683
					70.305
					61.3595
					68.4788
					73.0854
					70.2803
					17.0948
					34.7978
					80.2818
					71.1174
					52.135
					9.0885
					73.7408
					64.5185
					50.3602
					59.2255
					30.2965
					88.957
					46.8501
					40.9488
					83.2504
					70.1529
					41.4906
					31.6124
					58.2804
					23.2462
					48.4453
					49.6186
					10.7088
					50.6545
					20.1452
					15.9362
					21.7084
					5.96396
					72.0708
					2.18386
					25.3251
					45.2022
					39.8717
					89.3481
					25.9527
					2.0276
					78.8668
					7.8854
					2.3931
					62.3145

## Sheet: Fig-3F(ii)
Bin Center	1-2 um	3-4um	4-5 um	mbl			raw data
5	0.0658915	0.00769231	0.0689655	0			1-2 um	3-4um	4-5 um	mbl
15	0.0232558	0.0576923	0.0689655	0.00680272			87.825	38.445	63.825	83.541
25	0.0232558	0.05	0.0788177	0.0136054			76.676	61.148	2.976	40.149
35	0.0426357	0.05	0.0492611	0.0408163			53.13	77.005	71.175	45.119
45	0.0542636	0.0884615	0.0492611	0.0340136			53.13	85.135	85.211	45.119
55	0.0891473	0.119231	0.0788177	0.108844			53.13	53.376	55.695	55.858
65	0.162791	0.180769	0.192118	0.142857			73.141	53.466	40.211	88.329
75	0.197674	0.223077	0.192118	0.258503			83.66	72.39	49.789	62.769
85	0.337209	0.215385	0.221675	0.387755			86.868	34.592	82.26	75.903
							83.071	85.601	69.019	83.541
							81.674	66.502	4.374	59.579
							81.674	67.166	72.282	39.806
							77.275	87.274	81.424	68.629
							53.326	42.274	19.069	63.005
							9.605	71.565	14.621	77.905
							9.605	58.134	81.422	59.319
							9.605	79.509	78.056	79.875
							88.322	71.565	48.814	86.332
							3.894	78.69	75.379	74.798
							72.265	90	65.917	61.557
							84.35	25.56	73.657	79.992
							88.295	87.571	16.343	34.992
							47.48	89.419	53.578	83.616
							88.295	79.824	86.689	82.47
							61.96	40.018	53.578	75.964
							88.525	88.866	14.621	75.964
							66.359	3.836	68.913	64.654
							35.395	84.18	81.414	75.964
							69.085	34.875	51.425	82.235
							13.594	28.535	56.189	82.875
							37.875	79.875	78.811	83.884
							74.745	41.035	68.913	53.027
							67.38	63.435	15.376	77.471
							74.745	55.305	67.989	59.036
							45.906	41.035	67.011	57.529
							77.045	88.995	18.645	63.435
							64.866	56.31	67.011	77.471
							85.561	67.62	76.119	64.654
							84.52	79.509	62.795	69.444
							20.499	58.627	77.32	62.969
							63.018	63.026	82.124	82.199
							83.301	76.373	79.481	47.95
							53.556	76.239	70.98	58.57
							2.754	58.761	69.075	82.439
							36.444	58.761	69.739	69.88
							75.104	26.84	87.51	46.685
							16.686	57.804	58.8	77.005
							16.686	63.16	65.925	81.193
							64.866	72.426	10.505	87.533
							81.444	63.511	73.686	76.269
							70.134	75.606	73.686	74.198
							81.444	32.829	39.996	78.593
							5.48	32.829	72.624	28.771
							89.671	50.08	16.314	84.428
							82.546	81.225	2.121	84.262
							79.019	72.21	19.68	84.428
							55.981	77.859	68.806	75.324
							87.149	53.775	37.139	89.421
							72.577	52.052	9.884	59.767
							21.671	76.827	66.194	83.395
							9.293	89.356	64.407	75.63
							65.603	87.918	80.116	78.354
							62.272	64.732	63.612	69.507
							49.743	60.403	7.765	86.61
							88.837	15.561	76.329	37.011
							62.272	78.996	66.801	62.124
							80.858	78.996	74.931	89.215
							85.153	67.314	82.905	52.125
							79.592	47.874	76.812	77.164
							79.592	68.405	71.512	85.815
							61.157	83.616	56.153	85.815
							79.592	68.405	56.856	89.215
							63.011	11.104	2.883	78.69
							69.652	89.127	89.517	55.518
							57.313	82.002	75.78	73.168
							82.451	73.872	33.144	34.482
							75.748	79.563	26.565	88.423
							84.308	66.747	18.435	75.149
							44.419	68.253	58.241	28.887
							85.746	23.253	73.686	67.547
							80.218	79.563	45.927	61.113
							80.218	79.563	0.369	82.017
							80.218	34.399	80.811	89.246
							89.68	22.966	80.026	66.176
							4.588	73.217	67.011	65.171
							23.171	54.782	43.545	53.997
							73.484	77.981	83.244	83.713
							88.866	58.417	22.989	82.022
							73.611	46.528	49.554	77.807
							45.714	73.217	6.739	88.112
							75.732	35.218	50.15	88.112
							43.866	77.716	74.455	83.713
							62.301	59.281	82.498	78.835
							74.63	69.289	87.576	78.331
							78.375	61.683	69.141	87.998
							63.306	85.846	36.67	88.452
							79.824	70.591	19.078	76.357
							61.516	88.336	23.346	85.962
							79.824	14.281	78.734	88.122
							55.176	52.941	80.665	87.479
							84.805	68.48	82.82	81.787
							71.334	68.48	82.82	62.592
							62.514	74.65	72.031	86.386
							87.394	74.65	66.32	77.544
							79.611	82.78	6.475	72.112
							45.927	18.34	84.248	81.946
							66.616	41.915	72.553	50.08
							55.389	40.96	83.003	84.56
							79.611	77.324	81.299	90
							87.741	47.306	62.447	75.175
							8.046	48.638	59.081	76.321
							85.951	87.732	35.683	72.144
							52.595	56.768	26.909	88.218
							82.405	78.44	69.848	84.017
							7.595	56.56	72.784	36.291
							82.405	56.56	25.346	65.019
							52.595	58.457	88.781	77.548
							26.095	70.596	58.314	58.671
							7.595	62.9	64.654	34.443
							37.405	77.661	12.351	65.019
							44.53	90	89.04	84.753
							79.16	80.538	62.475	81.573
							87.852	80.538	89.04	84.753
							72.708	88.668	9.09	70.301
							62.013	80.538	62.475	80.644
							3.548	80.538	79.65	56.772
							89.574	71.076	87.492	79.763
							46.758	71.131	86.561	80.227
							73.772	72.842	86.561	73.887
							80.112	63.869	32.719	55.452
							83.926	69.086	34.174	87.678
							81.453	44.566	41.561	86.336
							87.237	82.304	81.057	85.601
							58.311	64.006	76.293	76.39
							63.722	71.131	28.962	85.553
							61.677	36.87	86.388	88.556
							81.607	58.671	88.172	77.213
							84.357	88.668	10.267	67.751
							63.172	81.87	5.194	89.301
							67.429	60.069	28.872	85.935
							2.053	81.87	87.429	73.125
							86.332	55.305	84.703	81.601
							88.698	30.53	64.147	14.571
							79.992	81.87	78.188	80.422
							69.044	72.408	75.121	69.481
							34.992	53.13	87.776	80.099
							34.992	86.82	70.423	56.752
							68.682	62.592	50.906	79.573
							79.992	68.498	69.341
							85.03	83.028	65.659
							78.69	81.027	65.659
							46.848	47.337	20.659
							81.675	44.157	88.858
							89.371	84.937	88.858
							89.371	72.408	85.192
							80.456	81.193	85.192
							39.289	81.193	47.317
							25.253	67.843	40.835
							64.747	84.771	69.937
							61.587	84.771	89.591
							90	81.193	36.826
							88.77	65.117	77.062
							54.36	81.193	87.683
							54.36	72.242	61.26
							85.834	72.242	78.934
							61.485	81.193	70.722
							20.67	80.372	50.541
							80.925	72.242	87.825
							69.33	79.563	27.57
							88.77	41.401	86.633
							80.64	55.437	74.932
							88.77	66.758	29.104
							88.05	70.968	81.869
							69.33	64.032	69.53
							67.645	82.278	25.702
							74.3	63.843	28.428
							62.49	64.032	83.167
							89.344	82.278	2.082
							83.745	66.333	22.635
							49.943	52.722	77.869
							79.346	82.278	77.644
							82.219	68.242	67.285
							65.116	70.968	78.454
							55.654	16.817	60.945
							55.654	49.554	60.945
							79.346	61.04	35.395
							79.346	8.915	21.93
							79.346	11.31	5.856
							55.654	40.345	10.751
							89.344	10.422	22.285
							85.815	82.465	20.57
							73.926	15.231	86.451
							88.995	45.23	69.947
							52.125	59.446	74.023
							61.074	62.278	64.942
							57.19	64.592	71.39
							87.056	74.644	77.873
							86.828	77.58	61.928
							83.111	62.928	54.803
							72.091	81.363	1.507
							88.484	43.462	42.108
							87.689	62.928	54.637
							83.29	80.202	61.928
							87.689	40.236	37.534
							73.511	72.598
							78.275	68.199
							3.862	40.236
							17.176	83.454
							3.14	88.602
							35.611	66.801
							6.023	13.671
							17.176	79.087
							17.176	15.332
							84.134	62.965
							8.203	27.82
							62.176	81.834
							72.824	74.499
							72.481	77.554
							88.741	53.715
							43.741	40.684
							68.425	75.881
							52.714	79.061
							82.286	22.751
							88.079	48.316
							85.375	45.375
							78.105	69.4
							62.801	81.495
							65.491	84.238
							37.504	16.858
							63.806	33.336
							63.806	21.802
							83.83	75.894
							77.735	12.887
							79.939	28.168
							69.551	82.875
							85.346	59.94
							43.072	64.44
							80.618	54.978
							86.958	70.56
							74.938	19.22
							89.92	25.151
							80.618	39.996
							88.072	70.053
							77.581	89.493
							88.072	28.991
							88.748	24.139
							54.382	14.565
							80.618	10.37
							80.618	35.537
							77.252	66.802
							48.671	66.866
							35.618	53.471
							55.84	85.928
							75.794	61.601
							58.191	74.027
							79.992	84.435
							64.47	88.463
							79.992	52.474
							34.992	36.529
								25.219
								71.906
