# Supplementary material for: MreB filaments align along greatest principal membrane curvature to orient cell wall synthesis
Source: eLife. 2018 Feb 22;7:e32471. doi: 10.7554/eLife.32471 (PMC5854468; doi:10.7554/eLife.32471)
Supplement: Figure 3—source data 2. — This data was used to create Figure 3—figure supplement 1B. [file elife-32471-fig3-data2.xlsx]

## Sheet: Fig-S3B
	Bulk			Single			Recovery Single			Single/Volume			Confined
	mean	SD		mean	SD		mean	SD		mean	SD		mean	SD
rods	24	1		38.7	9.2		35	3		40	10		40	4
spheres	58	5		53	9.4		100	70		68	50
