# Supplementary material for: MreB filaments align along greatest principal membrane curvature to orient cell wall synthesis
Source: eLife. 2018 Feb 22;7:e32471. doi: 10.7554/eLife.32471 (PMC5854468; doi:10.7554/eLife.32471)
Supplement: Figure 5—source data 1. [file elife-32471-fig5-data1.xlsx]

## Sheet: Fig-5D
bulge (um)	emerging rod (um)
1.62114	1.94166
1.53312	1.05222
1.46052	1.9506
1.21488	1.40586
1.0362	1.11042
1.15998	1.3806
1.12728	1.54158
0.74472	0.975
1.40112	0.80778
1.17012	1.49628
1.206	1.41234
1.23846	1.47372
0.91	1.67
1.042	1.658
1.381	1.854
1.0245	1.11804
1.21278	1.00578
1.25604	0.9996
1.1622	1.25604
1.436	0
1.47	1.974
1.31352	1.05606
1.199	1.557
1.192	1.667
1.411	1.943
1.41	1.398
1.628	1.749
1.423	1.293
1.577	1.663
1.949	1.491
1.902	1.495
1.489	1.942
1.558	1.483
1.683	1.952
1.402	1.633
