# Supplementary material for: MreB filaments align along greatest principal membrane curvature to orient cell wall synthesis
Source: eLife. 2018 Feb 22;7:e32471. doi: 10.7554/eLife.32471 (PMC5854468; doi:10.7554/eLife.32471)
Supplement: Figure 5—source data 2. — This data was used to create Figure S5C. [file elife-32471-fig5-data2.xlsx]

## Sheet: Fig-S5C
xylose (mM)	20 mM Mg2+			5 mM Mg2+			10 mM Mg2+
	1/doubling time	SD		1/doubling time	SD		1/doubling time	SD
0	0.017241	0.0015					0.008333	0.0007
2
4	0.018868	0.0007					0.011628	0.0009
6	0.018182	0.001		0.01087	0.0007
8	0.025641	0.0013		0.012048	0.001		0.019231	0.0007
10	0.032258	0.001		0.021739	0.0014
11	0.033333	0.0011					0.030303	0.0009
12	0.037037	0.0014		0.027778	0.0008		0.035714	0.0025
13.5	0.038462	0.0015					0.035714	0.0013
15	0.041667	0.0017		0.037037	0.0014		0.04	0.0016
20	0.043478	0.0019					0.045455	0.0021
