# Supplementary material for: MreB filaments align along greatest principal membrane curvature to orient cell wall synthesis
Source: eLife. 2018 Feb 22;7:e32471. doi: 10.7554/eLife.32471 (PMC5854468; doi:10.7554/eLife.32471)
Supplement: Figure 6—source data 1. [file elife-32471-fig6-data1.xlsx]

## Sheet: Fig-6C
		Rods		Spheres
		fraction of sphere	SD	fraction of sphere	SD
WTA		1.04623	0.342126	1	0.186731
Growth		1.7	0.325568	1	0.177358
