# Supplementary material for: MreB filaments align along greatest principal membrane curvature to orient cell wall synthesis
Source: eLife. 2018 Feb 22;7:e32471. doi: 10.7554/eLife.32471 (PMC5854468; doi:10.7554/eLife.32471)
Supplement: Figure 6—source data 2. — This data was used in Figure S6E. [file elife-32471-fig6-data2.xlsx]

## Sheet: Fig S6-E
Velocity Frequencies (relative to total number of tracks)							Alpha Frequencies (relative to total number of tracks analyzed)
Bin Midpoints (nm/sec)	TagT	TagU	TagV	Pbp2A	MreB		Bin Midpoints	TagT	TagU	TagV	Pbp2A	MreB
5	0.00204918	0.00257	0.0048	0.00204918	0.00219273		0.1	0	0	0	0	0
15	0.0122951	0.00514	0.0048	0.00512295	0.0085401		0.3	0	0	0	0	0
25	0.00204918	0.0129	0.0128	0.00768443	0.0174264		0.5	0	0	0.0032	0	0.000115407
35	0.00819672	0.00257	0.0128	0.0158811	0.027236		0.7	0.00819672	0.00514	0	0.00102459	0.00184651
45	0.0102459	0.00771	0.0192	0.017418	0.0485863		0.9	0.00614754	0.00257	0.0144	0.00922131	0.00819388
55	0.00204918	0.0129	0.0096	0.0332992	0.091056		1.1	0.0163934	0.0206	0.0304	0.0297131	0.0448932
65	0.00409836	0	0.0144	0.0394467	0.131679		1.3	0.00819672	0.0206	0.0352	0.0819672	0.158915
75	0	0	0.0064	0.0507172	0.122331		1.5	0.00614754	0.00771	0.0112	0.10041	0.240969
85	0.00204918	0.00514	0.0048	0.0358607	0.0677438		1.7	0	0	0.0016	0.0163934	0.0901327
95	0.00204918	0.00514	0.0032	0.0204918	0.0225043		1.9	0	0	0	0	0.00126947
105	0	0	0.0016	0.00665984	0.00588575		2.1	0	0	0	0	0
115	0	0.00257	0	0.00256148	0.000692441
125	0	0	0.0016	0.00102459	0.000230814
135	0	0	0	0	0.000230814
145	0	0	0	0	0
