# Supplementary material for: MreB filaments align along greatest principal membrane curvature to orient cell wall synthesis
Source: eLife. 2018 Feb 22;7:e32471. doi: 10.7554/eLife.32471 (PMC5854468; doi:10.7554/eLife.32471)
Supplement: Figure 7—source data 1. — Only includes trajectories that moved in a consistent manner during their lifetime [>0.95 r2 fit to log(MSD) versus log(t)], that have a velocity greater than 5 × 10−5 nm/sec. This data was used in Figure 7—figure supplement 1A. Figure 7—figure supplement 1B – Frequency distributions of the velocity and alpha values for tracks of wildtype E. coli MreB and of MreB(S14A) in ∆rodZ cells grown in (i) LB at 25°C and (ii) LB at 37°C and switched to M63 at 25°C (LB 37°C - > M63 25°C). Only includes trajectories that moved in a consistent manner during their lifetime [>0.95 r2 fit to log(MSD) versus log(t)], that have a velocity greater than 5 × 10−5 nm/sec. This data was used in Figure 7—figure supplement 1B. Figure 7—figure supplement 1C – Frequency distributions of the velocity and alpha values. Tracks with velocity greater than 5 × 10−5 nm/sec of wildtype E. coli MreB and of MreB(S14A) in ∆rodZ cells grown in (i) LB at 37° and (ii) M63 at 37°C. Only includes trajectories that moved in a consistent manner during their lifetime [>0.95 r2 fit to log(MSD) versus log(t)], that have a velocity less than 5 × 10−5 nm/sec. This data was used in Figure 7—figure supplement 1C. Figure 7—figure supplement 1D – Frequency distributions of the velocity and alpha values for tracks of wildtype E. coli MreB and of MreB(S14A) in ∆rodZ cells grown in (i) LB at 25°Cand (ii) LB at 37°C and switched to M63 at 25°C (LB 37°C - > M63 25°C). Only includes trajectories that moved in a consistent manner during their lifetime [>0.95 r2 fit to log(MSD) versus log(t)], that have a velocity less than 5 × 10−5 nm/sec. This data was used in Figure 7—figure supplement 1D. Figure 7—figure supplement 1E – Frequency distributions of the velocity and alpha values for tracks of wildtype E. coli MreB and of MreB(S14A) in ∆rodZ cells grown in (i) LB at 37° and (ii) M63 at 37°C. All traces (no filtering by the r2 fit to log(MSD) versus log(t))). This data was used in Figure 7—figure supplement 1E. Figure 7—figure [file elife-32471-fig7-data1.xlsx]

## Sheet: Fig S7-A
Alpha Frequencies (relative to number of tracks that passed R^2 cutoff)						Velocity Frequencies (relative to number of tracks that passed R^2 cutoff)
Bin midpoints	WT, LB 37˚C	WT, M63 37˚C	MreB(S14A) ∆RodZ, LB 37˚C	MreB(S14A) ∆RodZ, M63 37˚C		Bin midpoints (nm/sec)	WT, LB 37˚C	WT, M63 37˚C	MreB(S14A) ∆RodZ, LB 37˚C	MreB(S14A) ∆RodZ, M63 37˚C
0.1	0	0	0	0		2.5	0.0691868	0.0954745	0.157303	0.132541
0.3	0	0	0	0		7.5	0.206173	0.224747	0.304619	0.260512
0.5	0	0.000381898	0	0		12.5	0.245188	0.240596	0.229713	0.218464
0.7	0.00294781	0.00477373	0.00124844	0.0109689		17.5	0.186926	0.167462	0.107366	0.113346
0.9	0.0227155	0.033798	0.0424469	0.0383912		22.5	0.112017	0.0882184	0.0561798	0.0621572
1.1	0.0943298	0.108459	0.132335	0.141682		27.5	0.0487255	0.0431545	0.0237204	0.0319927
1.3	0.204786	0.223983	0.27216	0.227605		32.5	0.0202878	0.0131755	0.00249688	0.0100548
1.5	0.25958	0.252816	0.254682	0.241316		37.5	0.00398821	0.00400993	0	0.00182815
1.7	0.229929	0.193431	0.131086	0.142596		42.5	0.0010404	0.00190949	0	0.000914077
1.9	0.079244	0.0611037	0.0474407	0.0301645		47.5	0.0001734	0	0	0.000914077
2.1	0.0001734	0	0	0

## Sheet: Fig S7-B
Alpha Frequencies (relative to number of tracks that passed R^2 cutoff)						Velocity Frequencies (relative to number of tracks that passed R^2 cutoff)
Bin midpoints	WT, LB 25˚C	WT, LB 37˚C -> M63 25˚C	MreB(S14A) ∆RodZ, LB 25˚C	MreB(S14A) ∆RodZ, LB 37˚C -> M63 25˚C		Bin midpoints (nm/sec)	WT, LB 25˚C	WT, LB 37˚C -> M63 25˚C	MreB(S14A) ∆RodZ, LB 25˚C	MreB(S14A) ∆RodZ, LB 37˚C -> M63 25˚C
0.1	0	0	0	0		1	0.0776647	0.0794603	0.0873362	0.113689
0.3	0	0	0	0		3	0.160686	0.209145	0.174672	0.24826
0.5	0.00107124	0.00149925	0	0		5	0.180503	0.20015	0.163755	0.225058
0.7	0.0198179	0.0089955	0.0283843	0.00928074		7	0.14301	0.151424	0.135371	0.141531
0.9	0.107124	0.0554723	0.080786	0.0487239		9	0.100161	0.0997002	0.0917031	0.0556845
1.1	0.200857	0.13943	0.207424	0.139211		11	0.0551687	0.0494753	0.058952	0.0417633
1.3	0.23353	0.227136	0.240175	0.213457		13	0.0326727	0.0202399	0.0436681	0.0208817
1.5	0.161221	0.222639	0.161572	0.238979		15	0.0198179	0.00974513	0.0196507	0.00464037
1.7	0.0648099	0.131934	0.0917031	0.162413		17	0.0085699	0.00224888	0.0174672	0
1.9	0.00749866	0.0352324	0.0174672	0.0394432		19	0.0058918	0	0.0152838	0
2.1	0	0	0	0		21	0.00428495	0.000749625	0.00655022	0
						23	0.00214248	0	0.010917	0
						25	0.00267809	0	0.00218341	0
						27	0	0	0	0
						29	0.00160686	0	0	0

## Sheet: Fig S7-C
Alpha Frequencies (relative to number of tracks that passed R^2 cutoff)						Velocity Frequencies (relative to number of tracks that passed R^2 cutoff)
Bin midpoints	WT, LB 37˚C	WT, M63 37˚C	MreB(S14A) ∆RodZ, LB 37˚C	MreB(S14A) ∆RodZ, M63 37˚C		Bin midpoints (nm/sec)	WT, LB 37˚C	WT, M63 37˚C	MreB(S14A) ∆RodZ, LB 37˚C	MreB(S14A) ∆RodZ, M63 37˚C
0.1	0	0	0	0		2.08e-12	0	0	0	0
0.3	0	0	0	0		6.58e-12	0	0	0	0
0.5	0.0015606	0.000954745	0.00374532	0		2.08e-11	0.0725	0.0787	0.0787	0.119744
0.7	0.0102306	0.0114569	0.0137328	0.0255941		6.58e-11	0.000347	0.00153	0.0025	0.000914077
0.9	0.0343333	0.0404812	0.0387016	0.0639854		2.08e-10	0.000173	0.000191	0	0
1.1	0.0391885	0.0462097	0.0399501	0.0530165		6.58e-10	0.000347	0.000191	0.00125	0.00274223
1.3	0.018207	0.0202406	0.0212235	0.0182815		2.08e-09	0.00642	0.00974	0.015	0.0109689
1.5	0.00260101	0.00190949	0.00124844	0.00639854		6.58e-09	0.0175	0.0202	0.0137	0.0210238
1.7	0.0001734	0	0	0		2.08e-08	0.0078	0.0107	0.00749	0.011883
1.9	0	0	0	0		6.58e-08	0.000867	0	0	0
2.1	0	0	0	0		2.08e-07	0	0	0	0
						6.58e-07	0	0	0	0
						2.08e-06	0	0	0	0
						6.58e-06	0	0	0	0
						2.08e-05	0	0	0	0
						6.58e-05	0	0	0	0

## Sheet: Fig S7-D
Alpha Frequencies (relative to number of tracks that passed R^2 cutoff)						Velocity Frequencies (relative to number of tracks that passed R^2 cutoff)
Bin midpoints	WT, LB 25˚C	WT, LB 37˚C -> M63 25˚C	MreB(S14A) ∆RodZ, LB 25˚C	MreB(S14A) ∆RodZ, LB 37˚C -> M63 25˚C		Bin midpoints (nm/sec)	WT, LB 25˚C	WT, LB 37˚C -> M63 25˚C	MreB(S14A) ∆RodZ, LB 25˚C	MreB(S14A) ∆RodZ, LB 37˚C -> M63 25˚C
0.1	0	0	0	0		2.08e-12	0	0	0	0
0.3	0	0	0	0		6.58e-12	0	0	0	0
0.5	0.00696304	0.00374813	0.00655022	0.00696056		2.08e-11	0.175683	0.128936	0.146288	0.12529
0.7	0.0578468	0.0254873	0.0567686	0.0278422		6.58e-11	0.00107124	0	0.00218341	0.00232019
0.9	0.085699	0.0629685	0.0545852	0.0556845		2.08e-10	0	0	0	0
1.1	0.0433851	0.0502249	0.0502183	0.0440835		6.58e-10	0.000535619	0.000749625	0	0
1.3	0.00910552	0.0314843	0.00436681	0.0139211		2.08e-09	0.00321371	0	0.00218341	0
1.5	0.00107124	0.00374813	0	0		6.58e-09	0.0085699	0.0142429	0.00873362	0.0116009
1.7	0	0	0	0		2.08e-08	0.0133905	0.0292354	0.0131004	0.00696056
1.9	0	0	0	0		6.58e-08	0.00160686	0.00449775	0	0
2.1	0	0	0	0		2.08e-07	0	0	0	0
						6.58e-07	0	0	0	0
						2.08e-06	0	0	0	0
						6.58e-06	0	0	0	0
						2.08e-05	0	0	0	0
						6.58e-05	0	0	0	0

## Sheet: Fig S7-E
Alpha Frequencies (relative to number of tracks analyzed)						Velocity Frequencies (relative to number of tracks analyzed)
Bin midpoints	WT, LB 37˚C	WT, M63 37˚C	MreB(S14A) ∆RodZ, LB 37˚C	MreB(S14A) ∆RodZ, M63 37˚C		Bin midpoints (nm/sec)	WT, LB 37˚C	WT, M63 37˚C	MreB(S14A) ∆RodZ, LB 37˚C	MreB(S14A) ∆RodZ, M63 37˚C
0.1	0.0363655	0.0468562	0.0936664	0.0916256		2.5	0.476517	0.547696	0.681894	0.694509
0.3	0.0580625	0.0688827	0.107493	0.112972		7.5	0.203805	0.200965	0.187708	0.168224
0.5	0.0748701	0.093312	0.135593	0.13399		12.5	0.15941	0.130404	0.0888704	0.0706776
0.7	0.0970765	0.106728	0.128011	0.133662		17.5	0.0953034	0.0773491	0.0282392	0.0403037
0.9	0.111032	0.130457	0.134255	0.132677		22.5	0.0476517	0.0325116	0.00913621	0.0181075
1.1	0.132627	0.137565	0.119536	0.131691		27.5	0.0135413	0.00750268	0.00415282	0.00525701
1.3	0.152491	0.148478	0.124442	0.11133		32.5	0.00257114	0.0030368	0	0.00292056
1.5	0.155648	0.134261	0.0932203	0.0899836		37.5	0.00102845	0.00035727	0	0
1.7	0.135174	0.101422	0.0468332	0.0512315		42.5	0.000171409	0.000178635	0	0
1.9	0.0465519	0.0320384	0.0169492	0.0108374		47.5	0	0	0	0
2.1	0.000101864	0	0	0

## Sheet: Fig S7-F
Alpha Frequencies (relative to number of tracks analyzed)						Velocity Frequencies (relative to number of tracks analyzed)
Bin midpoints	WT, LB 25˚C	WT, LB 37˚C -> M63 25˚C	MreB(S14A) ∆RodZ, LB 25˚C	MreB(S14A) ∆RodZ, LB 37˚C -> M63 25˚C		Bin midpoints (nm/sec)	WT, LB 25˚C	WT, LB 37˚C -> M63 25˚C	MreB(S14A) ∆RodZ, LB 25˚C	MreB(S14A) ∆RodZ, LB 37˚C -> M63 25˚C
0.1	0.0516235	0.031211	0.0665064	0.0585729		1	0.455705	0.456628	0.496112	0.533333
0.3	0.100444	0.0719933	0.134615	0.0979766		3	0.177864	0.204173	0.169518	0.213333
0.5	0.148563	0.100707	0.145032	0.122471		5	0.140287	0.141571	0.125972	0.124103
0.7	0.167017	0.132335	0.178686	0.13525		7	0.0920064	0.0945172	0.0808709	0.0717949
0.9	0.169119	0.143154	0.138622	0.13099		9	0.0605785	0.0576923	0.0505443	0.025641
1.1	0.148096	0.150645	0.137019	0.134185		11	0.030517	0.0274141	0.0279938	0.0205128
1.3	0.112591	0.151477	0.0985577	0.118211		13	0.0193578	0.0110475	0.0186625	0.00923077
1.5	0.0710114	0.125676	0.0608974	0.109691		15	0.0102482	0.00531915	0.00933126	0.00205128
1.7	0.0282644	0.0732418	0.0336538	0.0745474		17	0.00501025	0.0012275	0.00699844	0
1.9	0.00327026	0.0195589	0.00641026	0.0181044		19	0.00250512	0	0.00622084	0
2.1	0	0	0	0		21	0.00204965	0.000409165	0.00233281	0
						23	0.00113869	0	0.00466563	0
						25	0.00136643	0	0.000777605	0
						27	0.000227739	0	0	0
						29	0.000683216	0	0	0
